# Supplementary material for: Phylogeny and host-plant relationships of the Australian Myrtaceae leafmining moth genus Pectinivalva (Lepidoptera, Nepticulidae), with new subgenera and species
Source: Zookeys. 2013 Mar 15;(278):1–64. doi: 10.3897/zookeys.278.4743 (PMC3677346; doi:10.3897/zookeys.278.4743)
Supplement: XML Treatment for Pectinivalvinae [file zookeys.278.4743-treatment1.xml]

<!DOCTYPE tp:taxon-treatment
  PUBLIC "-//TaxonX//DTD Taxonomic Treatment Publishing DTD v0 20100105//EN" "tax-treatment-NSO.dtd">
<tp:taxon-treatment xmlns:tp="http://www.plazi.org/taxpub"><tp:treatment-meta><mixed-citation publication-type="journal"><person-group><name><surname>Hoare</surname><given-names>Robert J.B.</given-names></name><name><surname>van Nieukerken</surname><given-names>Erik J.</given-names></name></person-group><article-title>Phylogeny and host-plant relationships of the Australian Myrtaceae leafmining moth genus 
                    <italic>Pectinivalva</italic> (Lepidoptera, Nepticulidae), with new subgenera and species</article-title><source>Zookeys</source><day>15</day><month>3</month><year>2013</year><volume>2013</volume><issue>278</issue><fpage>1</fpage><lpage>64</lpage><pub-id pub-id-type="doi">10.3897/zookeys.278.4743</pub-id></mixed-citation></tp:treatment-meta><tp:nomenclature><label>Subfamily</label><tp:taxon-name>
                        <tp:taxon-name-part taxon-name-part-type="genus">Pectinivalvinae</tp:taxon-name-part>
                    </tp:taxon-name><tp:taxon-authority>Scoble</tp:taxon-authority></tp:nomenclature><tp:treatment-sec sec-type="Description"><title>Description.</title><p><xref ref-type="bibr" rid="B30">Scoble (1983)</xref> gave a detailed description of the <tp:taxon-name>Pectinivalvinae</tp:taxon-name>, but recently much more material of this subfamily (especially immature stages) has become available, and the concept of the <tp:taxon-name>Pectinivalvinae</tp:taxon-name> has been expanded by <xref ref-type="bibr" rid="B13">Hoare (2000a)</xref> to include the previously unrecognized genus <italic><tp:taxon-name>Roscidotoga</tp:taxon-name></italic>. For these reasons a complete redescription of the subfamily is provided here. A revised diagnosis of the subfamilies of <tp:taxon-name>Nepticulidae</tp:taxon-name> is provided by Hoare (2000a: <xref ref-type="table" rid="T1">table 1</xref>).</p><table-wrap id="T1" position="float" orientation="portrait"><label>Table 1.</label><caption><p>Diagnosis of the subgenera of <italic><tp:taxon-name>Pectinivalva</tp:taxon-name></italic>. Character states regarded as apomorphic are marked with an asterisk.<bold>&lt;br/&gt;</bold> </p></caption><table><tbody><tr><th rowspan="1" colspan="1"><bold>Character</bold></th><th rowspan="1" colspan="1"><bold><italic><tp:taxon-name>Pectinivalva (Pectinivalva)</tp:taxon-name></italic></bold></th><th rowspan="1" colspan="1"><bold><italic><tp:taxon-name>Pectinivalva (Casanovula)</tp:taxon-name></italic></bold></th><th rowspan="1" colspan="1"><bold><italic><tp:taxon-name>Pectinivalva (Menurella)</tp:taxon-name></italic></bold></th></tr><tr><td rowspan="1" colspan="1">Forewing coloration</td><td rowspan="1" colspan="1"><underline>+</underline> unicolorous, or with costal streak</td><td rowspan="1" colspan="1">*purplish, usually with shining fascia</td><td rowspan="1" colspan="1"><underline>+</underline> unicolorous, or with white fascia or opposite spots</td></tr><tr><td rowspan="1" colspan="1">Forewing venation: R2+3</td><td rowspan="1" colspan="1">Present</td><td rowspan="1" colspan="1">*Absent</td><td rowspan="1" colspan="1">*Absent</td></tr><tr><td rowspan="1" colspan="1">Male genitalia: uncus apex</td><td rowspan="1" colspan="1">Undivided</td><td rowspan="1" colspan="1">*Bifid</td><td rowspan="1" colspan="1">*Bifid</td></tr><tr><td rowspan="1" colspan="1">Male genitalia: vinculum </td><td rowspan="1" colspan="1">Rounded or weakly concave</td><td rowspan="1" colspan="1">*Strongly concave to H-shaped</td><td rowspan="1" colspan="1">Rounded to strongly concave</td></tr><tr><td rowspan="1" colspan="1">Male genitalia: cathrema</td><td rowspan="1" colspan="1">With 2–3 associated sclerites</td><td rowspan="1" colspan="1">Usually 1 or no associated sclerites&lt;br/&gt; (2–3 in <italic>brevipalpa</italic>)</td><td rowspan="1" colspan="1">*Supported by a sclerotized tube</td></tr><tr><td rowspan="1" colspan="1">Female genitalia: vestibulum</td><td rowspan="1" colspan="1">Lateral sclerites narrow or absent</td><td rowspan="1" colspan="1">Lateral sclerites narrow</td><td rowspan="1" colspan="1">*Lateral sclerites forked or broad</td></tr><tr><td rowspan="1" colspan="1">Female genitalia: signum</td><td rowspan="1" colspan="1">Longitudinal toothed band with lacunae</td><td rowspan="1" colspan="1">*Absent</td><td rowspan="1" colspan="1">*Oval toothed band or concentric ovals of parallel spinules</td></tr><tr><td rowspan="1" colspan="1">Larva: antenna</td><td rowspan="1" colspan="1">3-segmented</td><td rowspan="1" colspan="1">*2-segmented</td><td rowspan="1" colspan="1">*2-segmented or 1-segmented</td></tr><tr><td rowspan="1" colspan="1">Larva: D setae of mesothorax</td><td rowspan="1" colspan="1">*1 pair</td><td rowspan="1" colspan="1">2 pairs (occasionally 1)</td><td rowspan="1" colspan="1">2 pairs (occasionally 1)</td></tr><tr><td rowspan="1" colspan="1">Larva: spinosity of cuticle</td><td rowspan="1" colspan="1">*Spines absent</td><td rowspan="1" colspan="1">Spines present</td><td rowspan="1" colspan="1">Spines present</td></tr><tr><td rowspan="1" colspan="1">Larva: texture of cuticle</td><td rowspan="1" colspan="1">*Sculptured and reticulate</td><td rowspan="1" colspan="1">Smooth</td><td rowspan="1" colspan="1">Smooth</td></tr></tbody></table></table-wrap><p>Adults. Head (<xref ref-type="fig" rid="F6">Figs 19</xref><xref ref-type="fig" rid="F7">–30</xref>): Labial palpi 2- or 3-segmented; galeae short; maxillary palpi 5-segmented; antennae with sensillum vesiculocladum usually or always 5-branched (needs more detailed study in some species). Collar usually consisting of piliform scales. Forewing: underside sometimes with androconial scales in male; subdorsal retinaculum absent. Hindwing: upperside often with androconial scales in male. Wing venation (<xref ref-type="fig" rid="F8">Figs 31–36</xref>): forewing without closed cell, Cu present, long; 1+2A unthickened, running <!--PageBreak-->obliquely from base of wing to meet dorsum before tornus; hindwing with trunk of Rs+M usually more or less deflected towards costa. Abdomen sometimes with specialized scales dorsally in male; S2a more or less pentagonal, usually with transverse rows of minute spines. Legs: fore-tibia of males sometimes thickened with specialized scales.</p><p>Male genitalia (<xref ref-type="fig" rid="F10">Figs 39, 40, 42</xref><xref ref-type="fig" rid="F11"/><xref ref-type="fig" rid="F12"/><xref ref-type="fig" rid="F13">–72</xref>). Tegumen band-like, occasionally with lateral corners extended anteriorly into ‘shoulders’. Uncus either well-sclerotized and hood-like (<italic><tp:taxon-name>Pectinivalva</tp:taxon-name></italic>) or reduced (<italic><tp:taxon-name>Roscidotoga</tp:taxon-name></italic>). Gnathos (if present) with single central element. Valva usually with well-developed pectinifer. Aedeagus often with asymmetrical apical processes; striate thickening round base of ejaculatory duct (cathrema) weakly developed; vesica usually with numerous cornuti.</p><p>Female genitalia (<xref ref-type="fig" rid="F14">Figs 73</xref><xref ref-type="fig" rid="F15"/><xref ref-type="fig" rid="F16"/><xref ref-type="fig" rid="F17"/><xref ref-type="fig" rid="F18">–103</xref>). S8 usually broadly squared off. Vestibulum often with lateral sclerites. Corpus bursae with single signum, or without signa.</p><p><!--PageBreak-->Larva. Head (<xref ref-type="fig" rid="F19">Figs 104–108</xref>): antennae 2- or 3-segmented (1-segmented in <italic><tp:taxon-name>Pectinivalva quintiniae</tp:taxon-name></italic>); labial palpi 3-segmented; stipes with 2 setae; frontoclypeus approximately square or rectangular; anterior tentorial arms approximately 2 times as long as posterior. Chaetotaxy (<xref ref-type="fig" rid="F21">Figs 115, 116</xref>): T1 with 13 pairs of setae; T2 with 10 or 11 pairs (3 setae ventral to SV1); T3 with 9 pairs (1 D seta and 2 L setae present); A1–8 with 6 pairs of setae; A9 with 3 pairs; A10 with 3 or 4 pairs. Anal rods apically pointed or forked.</p><p>Cocoon. Usually reddish brown; usually spun outside the mine.</p><p>Pupa. Head: Clypeus squarish; frons with a pair of conspicuous setae posteriorly; labial palpi distinctly longer than maxillae. Eclosion more or less dorsal, so that suture between eyecaps and frons remains largely intact ventrally. Abdominal segments 2–8 each with 3–4 rows of spines on dorsum, and a prominent pair of dorsal setae.</p></tp:treatment-sec><tp:treatment-sec sec-type="Biology"><title>Biology.</title><p>Most known larvae of <italic><tp:taxon-name>Pectinivalva</tp:taxon-name></italic> are leaf-miners on <tp:taxon-name>Myrtales</tp:taxon-name> (<tp:taxon-name>Myrtaceae</tp:taxon-name>), one species is known from <tp:taxon-name>Paracryphiales</tp:taxon-name> (<tp:taxon-name>Paracryphiaceae</tp:taxon-name>); those of <italic><tp:taxon-name>Roscidotoga</tp:taxon-name></italic> are leaf-miners on <tp:taxon-name>Oxalidales</tp:taxon-name> (<tp:taxon-name>Cunoniaceae</tp:taxon-name> (including <tp:taxon-name>Eucryphiaceae</tp:taxon-name>) and <tp:taxon-name>Elaeocarpaceae</tp:taxon-name>).</p></tp:treatment-sec><tp:treatment-sec sec-type="Distribution"><title>Distribution.</title><p>Australia, Borneo. Probably more widespread in Australian and Oriental regions than currently known.</p><sec sec-type="Checklist of Pectinivalvinae"><title>Checklist of <tp:taxon-name>Pectinivalvinae</tp:taxon-name></title><p><italic>Roscidotoga</italic> Hoare, 2000a</p><p><italic>Roscidotoga eucryphiae</italic> Hoare, 2000a</p><p><italic>Roscidotoga callicomae</italic> Hoare, 2000a</p><p><italic>Roscidotoga lamingtonia</italic> Van Nieukerken, Van den Berg &amp; Hoare, 2011</p><p><italic>sRoscidotoga apphiripes</italic> Hoare, 2000a</p><p><italic>Pectinivalva</italic> Scoble, 1983</p><p>Subgenus <italic>Pectinivalva (Pectinivalva)</italic></p><p><italic>Pectinivalva (Pectinivalva) caenodora</italic> (Meyrick, 1906)</p><p><italic>Pectinivalva (Pectinivalva) chalcitis</italic> (Meyrick, 1906)</p><p><italic>Pectinivalva (Pectinivalva) commoni</italic> Scoble, 1983</p><p><italic>Pectinivalva (Pectinivalva) endocapna</italic> (Meyrick, 1906)</p><p><italic>Pectinivalva (Pectinivalva) gilva</italic> (Meyrick, 1906)</p><p><italic>Pectinivalva (Pectinivalva) melanotis</italic> (Meyrick, 1906)</p><p><italic>Pectinivalva (Pectinivalva) mystaconota</italic> Hoare, sp. n.</p><p><italic>Pectinivalva (Casanovula)</italic> Hoare, subgen. n.</p><p><italic>Pectinivalva (Casanovula) brevipalpa</italic> Hoare, sp. n.</p><p><italic>Pectinivalva (Casanovula) minotaurus</italic> Hoare, sp. n.</p><p><italic>Pectinivalva (Menurella)</italic> Hoare, subgen. n.</p><p><italic>Pectinivalva (Menurella) anazona</italic> (Meyrick, 1906)</p><p><italic>Pectinivalva (Menurella) funeralis</italic> (Meyrick, 1906)</p><p><italic>Pectinivalva (Menurella) libera</italic> (Meyrick, 1906)</p><p><italic>Pectinivalva (Menurella) planetis</italic> (Meyrick, 1906)</p><p><italic>Pectinivalva (Menurella) primigena</italic> (Meyrick, 1906)</p><p><!--PageBreak--><italic>Pectinivalva (Menurella) trepida</italic> (Meyrick, 1906)</p><p><italic>Pectinivalva (Menurella) warburtonensis</italic> (Wilson, 1939)</p><p><italic>Pectinivalva (Menurella) scotodes</italic> Hoare, sp. n.</p><p><italic>Pectinivalva (Menurella) acmenae</italic> Hoare, sp. n.</p><p><italic>Pectinivalva (Menurella) xenadelpha</italic> Van Nieukerken &amp; Hoare, sp. n.</p><p><italic>Pectinivalva (Menurella) quintiniae</italic> Hoare &amp; Van Nieukerken, sp. n.</p><p><italic>Pectinivalva (Menurella) tribulatrix</italic> Van Nieukerken &amp; Hoare, sp. n.</p></sec></tp:treatment-sec><tp:treatment-sec><!--Section generated to contain objects referenced in tp:taxon-treatment.--><fig id="F6" position="float" orientation="portrait"><label>Figures 19–27.</label><caption><p><italic><tp:taxon-name>Pectinivalva</tp:taxon-name></italic> spp, adult male heads, anterior view. <bold>19</bold> <italic><tp:taxon-name>Pectinivalva (Pectinivalva)</tp:taxon-name></italic> 138, head <bold>20</bold> <italic><tp:taxon-name>Pectinivalva (Pectinivalva)</tp:taxon-name></italic> 138 antennal base <bold>21</bold> <italic><tp:taxon-name>Pectinivalva (Menurella) scotodes</tp:taxon-name></italic>, head <bold>22</bold> <italic><tp:taxon-name>Pectinivalva (Menurella) scotodes</tp:taxon-name></italic> antennal base <bold>23–26</bold> <italic><tp:taxon-name>Pectinivalva (Casanovula) brevipalpa</tp:taxon-name></italic>: <bold>23</bold> head <bold>24</bold> antennal base <bold>25</bold> flagellomeres 1–7, showing sensillum vesiculocladum <bold>26</bold> labial palpus <bold>27</bold> <italic><tp:taxon-name>Pectinivalva (Casanovula) minotaurus</tp:taxon-name></italic> labial palpus.</p></caption><graphic xmlns:xlink="http://www.w3.org/1999/xlink" xlink:href="ZooKeys-278-001-g006.jpg" position="float" orientation="portrait" xlink:type="simple"/></fig><fig id="F7" position="float" orientation="portrait"><label>Figures 28–30.</label><caption><p><italic><tp:taxon-name>Pectinivalva (Casanovula)  minotaurus</tp:taxon-name></italic>, adult male head, anterior view. <bold>28</bold> Head <bold>29</bold> whole antenna, excluding scape <bold>30</bold> portion of basal ½ of flagellum, showing sensillum vesiculocladum. All from slide ANIC11325. Scales 100 μm (28), 200 μm (29), 50 μm (30).</p></caption><graphic xmlns:xlink="http://www.w3.org/1999/xlink" xlink:href="ZooKeys-278-001-g007.jpg" position="float" orientation="portrait" xlink:type="simple"/></fig><fig id="F8" position="float" orientation="portrait"><label>Figures 31–36.</label><caption><p><italic><tp:taxon-name>Pectinivalva</tp:taxon-name></italic> spp., wing venation. <bold>31</bold> <italic><tp:taxon-name>Pectinivalva (Pectinivalva) mystaconota</tp:taxon-name></italic>, male <bold>32</bold> <italic><tp:taxon-name>Pectinivalva (Pectinivalva) mystaconota</tp:taxon-name></italic>, female <bold>33</bold> <italic><tp:taxon-name>Pectinivalva (Casanovula) brevipalpa</tp:taxon-name></italic> male <bold>34</bold> <italic><tp:taxon-name>Pectinivalva (Menurella) scotodes</tp:taxon-name></italic> female <bold>35</bold> <italic><tp:taxon-name>Pectinivalva (Menurella) scotodes</tp:taxon-name></italic> male <bold>36</bold> <italic><tp:taxon-name>Pectinivalva (Menurella) acmenae</tp:taxon-name></italic> female.</p></caption><graphic xmlns:xlink="http://www.w3.org/1999/xlink" xlink:href="ZooKeys-278-001-g008.jpg" position="float" orientation="portrait" xlink:type="simple"/></fig><fig id="F10" position="float" orientation="portrait"><label>Figures 39–48.</label><caption><p><italic><tp:taxon-name>Pectinivalva</tp:taxon-name></italic> spp., male androconia and genitalia, ventral view. <bold>39–42</bold> <italic><tp:taxon-name>Pectinivalva (Pectinivalva) mystaconota</tp:taxon-name></italic>: <bold>39</bold> genital capsule <bold>40</bold> left valva <bold>41</bold> androconial scales on T5 <bold>42</bold> aedeagus <bold>43–45</bold> <italic><tp:taxon-name>Pectinivalva (Casanovula) brevipalpa</tp:taxon-name></italic>: <bold>43</bold> genital capsule <bold>44</bold> left valva <bold>45</bold> aedeagus <bold>46–48</bold> <italic><tp:taxon-name>Pectinivalva (Casanovula) minotaurus</tp:taxon-name></italic>: <bold>46</bold> genital capsule <bold>47</bold> left valva <bold>48</bold> aedeagus.</p></caption><graphic xmlns:xlink="http://www.w3.org/1999/xlink" xlink:href="ZooKeys-278-001-g010.jpg" position="float" orientation="portrait" xlink:type="simple"/></fig><fig id="F11" position="float" orientation="portrait"><label>Figures 49–57.</label><caption><p><italic><tp:taxon-name>Pectinivalva (Menurella)</tp:taxon-name></italic> spp., male genitalia, ventral view. <bold>49–51</bold> <italic><tp:taxon-name>Pectinivalva (Menurella) scotodes</tp:taxon-name></italic>: <bold>49</bold> genital capsule <bold>50</bold> left valva <bold>51</bold> aedeagus <bold>52–54</bold> <italic><tp:taxon-name>Pectinivalva (Menurella) acmenae</tp:taxon-name></italic>: <bold>52</bold> genital capsule <bold>53</bold> left valva <bold>54 </bold>aedeagus <bold>55–57</bold> <italic><tp:taxon-name>Pectinivalva (Menurella) quintiniae</tp:taxon-name></italic>: <bold>55</bold> genital capsule <bold>56</bold> left valva <bold>57</bold> aedeagus.</p></caption><graphic xmlns:xlink="http://www.w3.org/1999/xlink" xlink:href="ZooKeys-278-001-g011.jpg" position="float" orientation="portrait" xlink:type="simple"/></fig><fig id="F12" position="float" orientation="portrait"><label>Figures 58–66.</label><caption><p><italic><tp:taxon-name>Pectinivalva</tp:taxon-name></italic> spp., male genitalia, ventral view. <bold>58, 59</bold> <italic><tp:taxon-name>Pectinivalva (Pectinivalva) mystaconota</tp:taxon-name></italic>, paratype, slide EJvN 4106: <bold>58</bold> genital capsule <bold>59</bold> aedeagus <bold>60, 61</bold> <italic><tp:taxon-name>Pectinivalva (Casanovula) brevipalpa</tp:taxon-name></italic>, holotype, slide ANIC12111: <bold>60</bold> genital capsule <bold>61</bold> aedeagus <bold>62, 63</bold> <italic><tp:taxon-name>Pectinivalva (Casanovula) minotaurus</tp:taxon-name></italic>, paratype, slide CvdB110: <bold>62</bold> genital capsule <bold>63</bold> aedeagus <bold>64, 65</bold> <italic><tp:taxon-name>Pectinivalva (Menurella) scotodes</tp:taxon-name></italic>, paratype, slide ANIC11262: <bold>64</bold> genital capsule <bold>65</bold> aedeagus <bold>66</bold> <italic><tp:taxon-name>Pectinivalva (Menurella) acmenae</tp:taxon-name></italic>, paratype, slide ANIC10213 <bold>66</bold> genital capsule with aedeagus almost <italic>in situ</italic>. Scales 100 μm (59 same scale as 58).</p></caption><graphic xmlns:xlink="http://www.w3.org/1999/xlink" xlink:href="ZooKeys-278-001-g012.jpg" position="float" orientation="portrait" xlink:type="simple"/></fig><fig id="F13" position="float" orientation="portrait"><label>Figures 67–72.</label><caption><p><italic><tp:taxon-name>Pectinivalva (Menurella)</tp:taxon-name></italic> spp., male genitalia, ventral view. <bold>67–69</bold> <italic><tp:taxon-name>Pectinivalva (Menurella) quintiniae</tp:taxon-name></italic>, holotype, slide ANIC18720 and paratype, slide EJvN3736 (69): <bold>67</bold>, <bold>68</bold> genitalia with aedeagus <italic>in situ</italic> <bold>69</bold> aedeagus <bold>70–72</bold> <italic><tp:taxon-name>Pectinivalva (Menurella) tribulatrix</tp:taxon-name></italic>, holotype, slide ANIC18721: <bold>70</bold> genitalia with aedeagus <italic>in situ</italic> <bold>71 </bold>close-up of gnathos and pectinifer <bold>72</bold> close-up of aedeagus showing tubular sclerite associated with cathrema. Scales 100 μm, 50 μm (71, 72).</p></caption><graphic xmlns:xlink="http://www.w3.org/1999/xlink" xlink:href="ZooKeys-278-001-g013.jpg" position="float" orientation="portrait" xlink:type="simple"/></fig><fig id="F14" position="float" orientation="portrait"><label>Figures 73–76.</label><caption><p><italic><tp:taxon-name>Pectinivalva</tp:taxon-name></italic> spp., female genitalia, ventral view. <bold>73</bold> <italic><tp:taxon-name>Pectinivalva (Pectinivalva) mystaconota</tp:taxon-name></italic> <bold>74</bold> <italic><tp:taxon-name>Pectinivalva (Casanovula) brevipalpa</tp:taxon-name></italic> <bold>75</bold> <italic><tp:taxon-name>Pectinivalva (Casanovula) minotaurus</tp:taxon-name></italic> <bold>76</bold> <italic><tp:taxon-name>Pectinivalva (Menurella) scotodes</tp:taxon-name></italic>.</p></caption><graphic xmlns:xlink="http://www.w3.org/1999/xlink" xlink:href="ZooKeys-278-001-g014.jpg" position="float" orientation="portrait" xlink:type="simple"/></fig><fig id="F15" position="float" orientation="portrait"><label>Figures 77–79.</label><caption><p><italic><tp:taxon-name>Pectinivalva (Menurella)</tp:taxon-name></italic> spp., female genitalia, ventral view. <bold>77</bold> <italic><tp:taxon-name>Pectinivalva (Menurella) acmenae</tp:taxon-name></italic> <bold>78</bold> <italic><tp:taxon-name>Pectinivalva (Menurella) quintiniae</tp:taxon-name></italic> <bold>79</bold> <italic><tp:taxon-name>Pectinivalva (Menurella) quintiniae</tp:taxon-name></italic>, apophyses and papillae anales.</p></caption><graphic xmlns:xlink="http://www.w3.org/1999/xlink" xlink:href="ZooKeys-278-001-g015.jpg" position="float" orientation="portrait" xlink:type="simple"/></fig><fig id="F16" position="float" orientation="portrait"><label>Figures 80–88.</label><caption><p><italic><tp:taxon-name>Pectinivalva</tp:taxon-name></italic> spp., female genitalia, ventral view. <bold>80–82</bold> <italic><tp:taxon-name>Pectinivalva (Pectinivalva) mystaconota</tp:taxon-name></italic>, paratype, slide ANIC10161 <bold>83–85</bold> <italic><tp:taxon-name>Pectinivalva (Casanovula) brevipalpa</tp:taxon-name></italic>, paratypes, slides ANIC11328, ANIC11238 (85) <bold>86–88</bold> <italic><tp:taxon-name>Pectinivalva (Casanovula) minotaurus</tp:taxon-name></italic>, paratypes, slides ANIC11327 (86), ANIC10209. Scales 100 μm, 200 μm (80, 88).</p></caption><graphic xmlns:xlink="http://www.w3.org/1999/xlink" xlink:href="ZooKeys-278-001-g016.jpg" position="float" orientation="portrait" xlink:type="simple"/></fig><fig id="F17" position="float" orientation="portrait"><label>Figures 89–97.</label><caption><p><italic><tp:taxon-name>Pectinivalva(Menurella)</tp:taxon-name></italic> spp., female genitalia, ventral view. <bold>89–91</bold> <italic><tp:taxon-name>Pectinivalva (Menurella) scotodes</tp:taxon-name></italic>, paratype, slideANIC11263 <bold>92–94</bold> <italic><tp:taxon-name>Pectinivalva (Menurella) acmenae</tp:taxon-name></italic>, paratype, slideANIC11242 <bold>95–97</bold> <italic><tp:taxon-name>Pectinivalva (Menurella) quintiniae</tp:taxon-name></italic>, paratype, slide EJvN3961. Scales 200 μm (89, 92, 95), 100 μm.</p></caption><graphic xmlns:xlink="http://www.w3.org/1999/xlink" xlink:href="ZooKeys-278-001-g017.jpg" position="float" orientation="portrait" xlink:type="simple"/></fig><fig id="F18" position="float" orientation="portrait"><label>Figures 98–103.</label><caption><p><italic>Pectinivalva (Menurella)</italic> spp., female genitalia, ventral view. <bold>98–100</bold> <italic><tp:taxon-name>Pectinivalva (Menurella) xenadelpha</tp:taxon-name></italic>, holotype, slide EJvN3738 <bold>101–103</bold> <italic><tp:taxon-name>Pectinivalva (Menurella) tribulatrix</tp:taxon-name></italic>, paratype, slide EJvN3963. Scales 100 μm, 50 μm (99, 100, 102).</p></caption><graphic xmlns:xlink="http://www.w3.org/1999/xlink" xlink:href="ZooKeys-278-001-g018.jpg" position="float" orientation="portrait" xlink:type="simple"/></fig><fig id="F19" position="float" orientation="portrait"><label>Figures 104–108.</label><caption><p><italic><tp:taxon-name>Pectinivalva</tp:taxon-name></italic> spp., larval heads, dorsal view (head capsule to left, tentorium above right, mandible below right). <bold>104</bold> <italic><tp:taxon-name>Pectinivalva (Pectinivalva)</tp:taxon-name></italic> 138 <bold>105</bold> <italic><tp:taxon-name>Pectinivalva (Casanovula) brevipalpa</tp:taxon-name></italic> <bold>106</bold> <italic><tp:taxon-name>Pectinivalva (Casanovula) minotaurus</tp:taxon-name></italic> <bold>107</bold> <italic><tp:taxon-name>Pectinivalva (Menurella) scotodes</tp:taxon-name></italic> <bold>108</bold> <italic><tp:taxon-name>Pectinivalva (Menurella) quintiniae</tp:taxon-name></italic>.</p></caption><graphic xmlns:xlink="http://www.w3.org/1999/xlink" xlink:href="ZooKeys-278-001-g019.jpg" position="float" orientation="portrait" xlink:type="simple"/></fig><fig id="F21" position="float" orientation="portrait"><label>Figures 115, 116.</label><caption><p><italic><tp:taxon-name>Pectinivalva</tp:taxon-name></italic> spp., larval chaetotaxy. <bold>115</bold> <italic><tp:taxon-name>Pectinivalva (Pectinivalva)</tp:taxon-name></italic> 138 <bold>116</bold> <italic><tp:taxon-name>Pectinivalva (Casanovula) brevipalpa</tp:taxon-name></italic>.</p></caption><graphic xmlns:xlink="http://www.w3.org/1999/xlink" xlink:href="ZooKeys-278-001-g021.jpg" position="float" orientation="portrait" xlink:type="simple"/></fig></tp:treatment-sec><ref-list><ref id="B30"><mixed-citation xmlns:xlink="http://www.w3.org/1999/xlink" xlink:type="simple"><!--PageBreak--><person-group><name name-style="western"><surname>Scoble</surname><given-names>MJ</given-names></name></person-group> (<year>1983</year>)<source> A revised cladistic classification of the Nepticulidae (Lepidoptera) with descriptions of new taxa mainly from South Africa. Transvaal Museum Monograph 2: 1–105. <ext-link ext-link-type="uri" xlink:href="http://hdl.handle.net/10499/AJ10150" xlink:type="simple">http://hdl.handle.net/10499/AJ10150</ext-link></source></mixed-citation></ref><ref id="B13"><mixed-citation xmlns:xlink="http://www.w3.org/1999/xlink" xlink:type="simple"><person-group><name name-style="western"><surname>Hoare</surname><given-names>RJB</given-names></name></person-group> (<year>2000a</year>)<article-title> A new genus of primitive Nepticulidae (Lepidoptera) from eastern Australia, with a revised diagnosis of nepticulid subfamilies.</article-title><source>Zoological Journal of the Linnean Society </source><volume>128</volume>: <fpage>289</fpage>-<lpage>317</lpage>. doi: <ext-link ext-link-type="uri" xlink:href="http://dx.doi.org/10.1006/zjls.1998.0189" xlink:type="simple">10.1006/zjls.1998.0189</ext-link></mixed-citation></ref></ref-list></tp:taxon-treatment>
