# Supplementary material for: Phylogeny and host-plant relationships of the Australian Myrtaceae leafmining moth genus Pectinivalva (Lepidoptera, Nepticulidae), with new subgenera and species
Source: Zookeys. 2013 Mar 15;(278):1–64. doi: 10.3897/zookeys.278.4743 (PMC3677346; doi:10.3897/zookeys.278.4743)
Supplement: XML Treatment for Pectinivalva [file zookeys.278.4743-treatment3.xml]

<!DOCTYPE tp:taxon-treatment
  PUBLIC "-//TaxonX//DTD Taxonomic Treatment Publishing DTD v0 20100105//EN" "tax-treatment-NSO.dtd">
<tp:taxon-treatment xmlns:tp="http://www.plazi.org/taxpub"><tp:treatment-meta><mixed-citation publication-type="journal"><person-group><name><surname>Hoare</surname><given-names>Robert J.B.</given-names></name><name><surname>van Nieukerken</surname><given-names>Erik J.</given-names></name></person-group><article-title>Phylogeny and host-plant relationships of the Australian Myrtaceae leafmining moth genus 
                    <italic>Pectinivalva</italic> (Lepidoptera, Nepticulidae), with new subgenera and species</article-title><source>Zookeys</source><day>15</day><month>3</month><year>2013</year><volume>2013</volume><issue>278</issue><fpage>1</fpage><lpage>64</lpage><pub-id pub-id-type="doi">10.3897/zookeys.278.4743</pub-id></mixed-citation></tp:treatment-meta><tp:nomenclature><label>Subgenus</label><tp:taxon-name>
                        <tp:taxon-name-part taxon-name-part-type="genus">Pectinivalva</tp:taxon-name-part>
                    </tp:taxon-name><tp:taxon-authority>Scoble</tp:taxon-authority></tp:nomenclature><tp:treatment-sec sec-type="Type species"><title>Type species:</title><p><italic><tp:taxon-name>Pectinivalva commoni</tp:taxon-name></italic> Scoble, 1983: 13 (original designation and monotypy).</p></tp:treatment-sec><tp:treatment-sec sec-type="Description"><title>Description.</title><p>Adults. Head capsule (<xref ref-type="fig" rid="F6">Fig. 19</xref>): labial palpi 3-segmented; interocular index 0.77–0.84. Antennae unmodified. Collar consisting of piliform scales (lamellate scales in one undescribed species). Wingspan ca. 4.5–8.4 mm. Forewing usually more or less unicolorous, greyish to fuscous, without transverse fascia, occasionally yellowish or with yellow costal streak. Hindwing in male often with longitudinal furrow (here termed ‘androconial pocket’) surrounded by androconial scales. Underside of forewing in male often with androconia. Wing venation (<xref ref-type="fig" rid="F8">Figs 31, 32</xref>): R2+3 in forewing present. Abdomen usually without specialized scales; S2a always spinose. Fore-tibia of male usually thickened with blackish scales in those species with an androconial pocket.</p><p>Male genitalia (<xref ref-type="fig" rid="F10">Figs 39, 40, 42</xref>, <xref ref-type="fig" rid="F12">58, 59</xref>). Lateral arms of vinculum not or weakly forked apically. Tegumen occasionally extended laterally. Valva either apically rounded, with conspicuous pectinifer of ca. 25–55 peg-like elements, or elongate and triangular, with pectinifer replaced by stiff setae. Sublateral processes sometimes reduced or absent. Aedeagus (<xref ref-type="fig" rid="F10">Figs 42</xref>, <xref ref-type="fig" rid="F12">59</xref>): cathrema very weak, associated with 2 or 3 interconnected sclerites of variable length.</p><p>Female genitalia (<xref ref-type="fig" rid="F14">Figs 73</xref>, <xref ref-type="fig" rid="F16">80–82</xref>). Lateral sclerites of vestibulum narrow, occasionally absent. Accessory sac absent. Signum an elongate toothed band with lacunae.</p><p>Larva. Head (<xref ref-type="fig" rid="F19">Fig. 104</xref>): antennae 3-segmented, segments 2 and 3 each with 1 sensillum chaeticum and 1 sensillum basiconicum; head-shape distinctly elongate and pyriform. Thorax: prothoracic sternite (<xref ref-type="fig" rid="F20">Fig. 109</xref>) broad, rounded or squarish; chaetotaxy (<xref ref-type="fig" rid="F21">Fig. 115</xref>): T2 with 10 pairs of setae (1 pair of D setae). Abdomen: as described for subfamily. Cuticle of all segments completely lacking spines, and with raised reticulate texture, especially on prothorax.</p></tp:treatment-sec><tp:treatment-sec sec-type="Biology"><title>Biology.</title><p>Host-plants: <italic><tp:taxon-name>Eucalyptus</tp:taxon-name></italic> L’Hérit. spp. (<tp:taxon-name>Myrtaceae</tp:taxon-name>). Mine: usually a short gallery leading to a blotch; exit-hole a semicircular slit.</p></tp:treatment-sec><tp:treatment-sec sec-type="Diagnosis"><title>Diagnosis.</title><p>See <xref ref-type="table" rid="T1">Table 1</xref>.</p></tp:treatment-sec><tp:treatment-sec sec-type="Distribution"><title>Distribution.</title><p>Australia (known from all states and territories).</p></tp:treatment-sec><tp:treatment-sec sec-type="Included species"><title>Included species.</title><p>In addition to the six previously and newly described species, also approximately 65 undescribed species in the anic, of which the following, cited <!--PageBreak-->by their anic rearing numbers, have been studied in detail for the current work: <italic><tp:taxon-name>Pectinivalva (Pectinivalva)</tp:taxon-name></italic> 5; <italic><tp:taxon-name>Pectinivalva (Pectinivalva)</tp:taxon-name></italic> 34; <italic><tp:taxon-name>Pectinivalva (Pectinivalva)</tp:taxon-name></italic> 138; <italic><tp:taxon-name>Pectinivalva (Pectinivalva)</tp:taxon-name></italic> 142; <italic><tp:taxon-name>Pectinivalva (Pectinivalva)</tp:taxon-name></italic> 163.</p></tp:treatment-sec><tp:treatment-sec sec-type="Discussion"><title>Discussion.</title><p><italic>Pectinivalva (Pectinivalva)</italic> is a relatively diverse subgenus, and could probably be subdivided into several species groups. One such group, the <italic><tp:taxon-name>Pectinivalva (Pectinivalva) caenodora</tp:taxon-name></italic> group, was diagnosed above. We do not propose to erect any further named species groups here, but we describe below a species that diverges strongly from most other members of the subgenus, and has several close relatives. Their placement in <italic><tp:taxon-name>Pectinivalva (Pectinivalva)</tp:taxon-name></italic> is argued for below, but as the larvae are as yet unknown, this decision may have to be revised.</p><p><italic><tp:taxon-name>Pectinivalva (Pectinivalva)</tp:taxon-name></italic> is equivalent to the <italic><tp:taxon-name>Pectinivalva commoni</tp:taxon-name></italic> group of <xref ref-type="bibr" rid="B15">Hoare et al. (1997)</xref>.</p></tp:treatment-sec><tp:treatment-sec><!--Section generated to contain objects referenced in tp:taxon-treatment.--><fig id="F6" position="float" orientation="portrait"><label>Figures 19–27.</label><caption><p><italic><tp:taxon-name>Pectinivalva</tp:taxon-name></italic> spp, adult male heads, anterior view. <bold>19</bold> <italic><tp:taxon-name>Pectinivalva (Pectinivalva)</tp:taxon-name></italic> 138, head <bold>20</bold> <italic><tp:taxon-name>Pectinivalva (Pectinivalva)</tp:taxon-name></italic> 138 antennal base <bold>21</bold> <italic><tp:taxon-name>Pectinivalva (Menurella) scotodes</tp:taxon-name></italic>, head <bold>22</bold> <italic><tp:taxon-name>Pectinivalva (Menurella) scotodes</tp:taxon-name></italic> antennal base <bold>23–26</bold> <italic><tp:taxon-name>Pectinivalva (Casanovula) brevipalpa</tp:taxon-name></italic>: <bold>23</bold> head <bold>24</bold> antennal base <bold>25</bold> flagellomeres 1–7, showing sensillum vesiculocladum <bold>26</bold> labial palpus <bold>27</bold> <italic><tp:taxon-name>Pectinivalva (Casanovula) minotaurus</tp:taxon-name></italic> labial palpus.</p></caption><graphic xmlns:xlink="http://www.w3.org/1999/xlink" xlink:href="ZooKeys-278-001-g006.jpg" position="float" orientation="portrait" xlink:type="simple"/></fig><fig id="F8" position="float" orientation="portrait"><label>Figures 31–36.</label><caption><p><italic><tp:taxon-name>Pectinivalva</tp:taxon-name></italic> spp., wing venation. <bold>31</bold> <italic><tp:taxon-name>Pectinivalva (Pectinivalva) mystaconota</tp:taxon-name></italic>, male <bold>32</bold> <italic><tp:taxon-name>Pectinivalva (Pectinivalva) mystaconota</tp:taxon-name></italic>, female <bold>33</bold> <italic><tp:taxon-name>Pectinivalva (Casanovula) brevipalpa</tp:taxon-name></italic> male <bold>34</bold> <italic><tp:taxon-name>Pectinivalva (Menurella) scotodes</tp:taxon-name></italic> female <bold>35</bold> <italic><tp:taxon-name>Pectinivalva (Menurella) scotodes</tp:taxon-name></italic> male <bold>36</bold> <italic><tp:taxon-name>Pectinivalva (Menurella) acmenae</tp:taxon-name></italic> female.</p></caption><graphic xmlns:xlink="http://www.w3.org/1999/xlink" xlink:href="ZooKeys-278-001-g008.jpg" position="float" orientation="portrait" xlink:type="simple"/></fig><fig id="F10" position="float" orientation="portrait"><label>Figures 39–48.</label><caption><p><italic><tp:taxon-name>Pectinivalva</tp:taxon-name></italic> spp., male androconia and genitalia, ventral view. <bold>39–42</bold> <italic><tp:taxon-name>Pectinivalva (Pectinivalva) mystaconota</tp:taxon-name></italic>: <bold>39</bold> genital capsule <bold>40</bold> left valva <bold>41</bold> androconial scales on T5 <bold>42</bold> aedeagus <bold>43–45</bold> <italic><tp:taxon-name>Pectinivalva (Casanovula) brevipalpa</tp:taxon-name></italic>: <bold>43</bold> genital capsule <bold>44</bold> left valva <bold>45</bold> aedeagus <bold>46–48</bold> <italic><tp:taxon-name>Pectinivalva (Casanovula) minotaurus</tp:taxon-name></italic>: <bold>46</bold> genital capsule <bold>47</bold> left valva <bold>48</bold> aedeagus.</p></caption><graphic xmlns:xlink="http://www.w3.org/1999/xlink" xlink:href="ZooKeys-278-001-g010.jpg" position="float" orientation="portrait" xlink:type="simple"/></fig><fig id="F12" position="float" orientation="portrait"><label>Figures 58–66.</label><caption><p><italic><tp:taxon-name>Pectinivalva</tp:taxon-name></italic> spp., male genitalia, ventral view. <bold>58, 59</bold> <italic><tp:taxon-name>Pectinivalva (Pectinivalva) mystaconota</tp:taxon-name></italic>, paratype, slide EJvN 4106: <bold>58</bold> genital capsule <bold>59</bold> aedeagus <bold>60, 61</bold> <italic><tp:taxon-name>Pectinivalva (Casanovula) brevipalpa</tp:taxon-name></italic>, holotype, slide ANIC12111: <bold>60</bold> genital capsule <bold>61</bold> aedeagus <bold>62, 63</bold> <italic><tp:taxon-name>Pectinivalva (Casanovula) minotaurus</tp:taxon-name></italic>, paratype, slide CvdB110: <bold>62</bold> genital capsule <bold>63</bold> aedeagus <bold>64, 65</bold> <italic><tp:taxon-name>Pectinivalva (Menurella) scotodes</tp:taxon-name></italic>, paratype, slide ANIC11262: <bold>64</bold> genital capsule <bold>65</bold> aedeagus <bold>66</bold> <italic><tp:taxon-name>Pectinivalva (Menurella) acmenae</tp:taxon-name></italic>, paratype, slide ANIC10213 <bold>66</bold> genital capsule with aedeagus almost <italic>in situ</italic>. Scales 100 μm (59 same scale as 58).</p></caption><graphic xmlns:xlink="http://www.w3.org/1999/xlink" xlink:href="ZooKeys-278-001-g012.jpg" position="float" orientation="portrait" xlink:type="simple"/></fig><fig id="F14" position="float" orientation="portrait"><label>Figures 73–76.</label><caption><p><italic><tp:taxon-name>Pectinivalva</tp:taxon-name></italic> spp., female genitalia, ventral view. <bold>73</bold> <italic><tp:taxon-name>Pectinivalva (Pectinivalva) mystaconota</tp:taxon-name></italic> <bold>74</bold> <italic><tp:taxon-name>Pectinivalva (Casanovula) brevipalpa</tp:taxon-name></italic> <bold>75</bold> <italic><tp:taxon-name>Pectinivalva (Casanovula) minotaurus</tp:taxon-name></italic> <bold>76</bold> <italic><tp:taxon-name>Pectinivalva (Menurella) scotodes</tp:taxon-name></italic>.</p></caption><graphic xmlns:xlink="http://www.w3.org/1999/xlink" xlink:href="ZooKeys-278-001-g014.jpg" position="float" orientation="portrait" xlink:type="simple"/></fig><fig id="F16" position="float" orientation="portrait"><label>Figures 80–88.</label><caption><p><italic><tp:taxon-name>Pectinivalva</tp:taxon-name></italic> spp., female genitalia, ventral view. <bold>80–82</bold> <italic><tp:taxon-name>Pectinivalva (Pectinivalva) mystaconota</tp:taxon-name></italic>, paratype, slide ANIC10161 <bold>83–85</bold> <italic><tp:taxon-name>Pectinivalva (Casanovula) brevipalpa</tp:taxon-name></italic>, paratypes, slides ANIC11328, ANIC11238 (85) <bold>86–88</bold> <italic><tp:taxon-name>Pectinivalva (Casanovula) minotaurus</tp:taxon-name></italic>, paratypes, slides ANIC11327 (86), ANIC10209. Scales 100 μm, 200 μm (80, 88).</p></caption><graphic xmlns:xlink="http://www.w3.org/1999/xlink" xlink:href="ZooKeys-278-001-g016.jpg" position="float" orientation="portrait" xlink:type="simple"/></fig><fig id="F19" position="float" orientation="portrait"><label>Figures 104–108.</label><caption><p><italic><tp:taxon-name>Pectinivalva</tp:taxon-name></italic> spp., larval heads, dorsal view (head capsule to left, tentorium above right, mandible below right). <bold>104</bold> <italic><tp:taxon-name>Pectinivalva (Pectinivalva)</tp:taxon-name></italic> 138 <bold>105</bold> <italic><tp:taxon-name>Pectinivalva (Casanovula) brevipalpa</tp:taxon-name></italic> <bold>106</bold> <italic><tp:taxon-name>Pectinivalva (Casanovula) minotaurus</tp:taxon-name></italic> <bold>107</bold> <italic><tp:taxon-name>Pectinivalva (Menurella) scotodes</tp:taxon-name></italic> <bold>108</bold> <italic><tp:taxon-name>Pectinivalva (Menurella) quintiniae</tp:taxon-name></italic>.</p></caption><graphic xmlns:xlink="http://www.w3.org/1999/xlink" xlink:href="ZooKeys-278-001-g019.jpg" position="float" orientation="portrait" xlink:type="simple"/></fig><fig id="F20" position="float" orientation="portrait"><label>Figures 109–114.</label><caption><p><italic><tp:taxon-name>Pectinivalva</tp:taxon-name></italic> spp., larval prothoracic sclerites. <bold>109–113</bold> Prosternites: <bold>109</bold> <italic><tp:taxon-name>Pectinivalva (Pectinivalva)</tp:taxon-name></italic> 138 <bold>110</bold> <italic><tp:taxon-name>Pectinivalva (Casanovula) brevipalpa</tp:taxon-name></italic> <bold>111</bold> <italic><tp:taxon-name>Pectinivalva (Casanovula) minotaurus</tp:taxon-name></italic> <bold>112</bold> <italic><tp:taxon-name>Pectinivalva (Menurella) scotodes</tp:taxon-name></italic> <bold>113</bold> <italic><tp:taxon-name>Pectinivalva (Enteucha) acmenae</tp:taxon-name></italic>. <bold>114</bold> <italic><tp:taxon-name>Pectinivalva (Pectinivalva)</tp:taxon-name></italic> 5, dorsal sclerite, showing surrounding reticulate cuticle; rings indicate positions of setae D1 and XD1.</p></caption><graphic xmlns:xlink="http://www.w3.org/1999/xlink" xlink:href="ZooKeys-278-001-g020.jpg" position="float" orientation="portrait" xlink:type="simple"/></fig><fig id="F21" position="float" orientation="portrait"><label>Figures 115, 116.</label><caption><p><italic><tp:taxon-name>Pectinivalva</tp:taxon-name></italic> spp., larval chaetotaxy. <bold>115</bold> <italic><tp:taxon-name>Pectinivalva (Pectinivalva)</tp:taxon-name></italic> 138 <bold>116</bold> <italic><tp:taxon-name>Pectinivalva (Casanovula) brevipalpa</tp:taxon-name></italic>.</p></caption><graphic xmlns:xlink="http://www.w3.org/1999/xlink" xlink:href="ZooKeys-278-001-g021.jpg" position="float" orientation="portrait" xlink:type="simple"/></fig><table-wrap id="T1" position="float" orientation="portrait"><label>Table 1.</label><caption><p>Diagnosis of the subgenera of <italic><tp:taxon-name>Pectinivalva</tp:taxon-name></italic>. Character states regarded as apomorphic are marked with an asterisk.<bold>&lt;br/&gt;</bold> </p></caption><table><tbody><tr><th rowspan="1" colspan="1"><bold>Character</bold></th><th rowspan="1" colspan="1"><bold><italic><tp:taxon-name>Pectinivalva (Pectinivalva)</tp:taxon-name></italic></bold></th><th rowspan="1" colspan="1"><bold><italic><tp:taxon-name>Pectinivalva (Casanovula)</tp:taxon-name></italic></bold></th><th rowspan="1" colspan="1"><bold><italic><tp:taxon-name>Pectinivalva (Menurella)</tp:taxon-name></italic></bold></th></tr><tr><td rowspan="1" colspan="1">Forewing coloration</td><td rowspan="1" colspan="1"><underline>+</underline> unicolorous, or with costal streak</td><td rowspan="1" colspan="1">*purplish, usually with shining fascia</td><td rowspan="1" colspan="1"><underline>+</underline> unicolorous, or with white fascia or opposite spots</td></tr><tr><td rowspan="1" colspan="1">Forewing venation: R2+3</td><td rowspan="1" colspan="1">Present</td><td rowspan="1" colspan="1">*Absent</td><td rowspan="1" colspan="1">*Absent</td></tr><tr><td rowspan="1" colspan="1">Male genitalia: uncus apex</td><td rowspan="1" colspan="1">Undivided</td><td rowspan="1" colspan="1">*Bifid</td><td rowspan="1" colspan="1">*Bifid</td></tr><tr><td rowspan="1" colspan="1">Male genitalia: vinculum </td><td rowspan="1" colspan="1">Rounded or weakly concave</td><td rowspan="1" colspan="1">*Strongly concave to H-shaped</td><td rowspan="1" colspan="1">Rounded to strongly concave</td></tr><tr><td rowspan="1" colspan="1">Male genitalia: cathrema</td><td rowspan="1" colspan="1">With 2–3 associated sclerites</td><td rowspan="1" colspan="1">Usually 1 or no associated sclerites&lt;br/&gt; (2–3 in <italic>brevipalpa</italic>)</td><td rowspan="1" colspan="1">*Supported by a sclerotized tube</td></tr><tr><td rowspan="1" colspan="1">Female genitalia: vestibulum</td><td rowspan="1" colspan="1">Lateral sclerites narrow or absent</td><td rowspan="1" colspan="1">Lateral sclerites narrow</td><td rowspan="1" colspan="1">*Lateral sclerites forked or broad</td></tr><tr><td rowspan="1" colspan="1">Female genitalia: signum</td><td rowspan="1" colspan="1">Longitudinal toothed band with lacunae</td><td rowspan="1" colspan="1">*Absent</td><td rowspan="1" colspan="1">*Oval toothed band or concentric ovals of parallel spinules</td></tr><tr><td rowspan="1" colspan="1">Larva: antenna</td><td rowspan="1" colspan="1">3-segmented</td><td rowspan="1" colspan="1">*2-segmented</td><td rowspan="1" colspan="1">*2-segmented or 1-segmented</td></tr><tr><td rowspan="1" colspan="1">Larva: D setae of mesothorax</td><td rowspan="1" colspan="1">*1 pair</td><td rowspan="1" colspan="1">2 pairs (occasionally 1)</td><td rowspan="1" colspan="1">2 pairs (occasionally 1)</td></tr><tr><td rowspan="1" colspan="1">Larva: spinosity of cuticle</td><td rowspan="1" colspan="1">*Spines absent</td><td rowspan="1" colspan="1">Spines present</td><td rowspan="1" colspan="1">Spines present</td></tr><tr><td rowspan="1" colspan="1">Larva: texture of cuticle</td><td rowspan="1" colspan="1">*Sculptured and reticulate</td><td rowspan="1" colspan="1">Smooth</td><td rowspan="1" colspan="1">Smooth</td></tr></tbody></table></table-wrap></tp:treatment-sec><ref-list><ref id="B15"><mixed-citation xmlns:xlink="http://www.w3.org/1999/xlink" xlink:type="simple"><!--PageBreak--><person-group><name name-style="western"><surname>Hoare</surname><given-names>RJB</given-names></name><name name-style="western"><surname>Johansson</surname><given-names>R</given-names></name><name name-style="western"><surname>Nieukerken</surname><given-names>EJ van</given-names></name><name name-style="western"><surname>Nielsen</surname><given-names>ES</given-names></name></person-group> (<year>1997</year>)<article-title> Australian Nepticulidae (Lepidoptera): redescription of the named species.</article-title><source>Entomologica Scandinavica </source><volume>28</volume>: <fpage>1</fpage>-<lpage>26</lpage>. doi: <ext-link ext-link-type="uri" xlink:href="http://dx.doi.org/10.1163/187631297X00132" xlink:type="simple">10.1163/187631297X00132</ext-link></mixed-citation></ref></ref-list></tp:taxon-treatment>
