# Supplementary material for: Phylogeny and host-plant relationships of the Australian Myrtaceae leafmining moth genus Pectinivalva (Lepidoptera, Nepticulidae), with new subgenera and species
Source: Zookeys. 2013 Mar 15;(278):1–64. doi: 10.3897/zookeys.278.4743 (PMC3677346; doi:10.3897/zookeys.278.4743)
Supplement: XML Treatment for Casanovula [file zookeys.278.4743-treatment5.xml]

<!DOCTYPE tp:taxon-treatment
  PUBLIC "-//TaxonX//DTD Taxonomic Treatment Publishing DTD v0 20100105//EN" "tax-treatment-NSO.dtd">
<tp:taxon-treatment xmlns:tp="http://www.plazi.org/taxpub"><tp:treatment-meta><mixed-citation publication-type="journal"><person-group><name><surname>Hoare</surname><given-names>Robert J.B.</given-names></name><name><surname>van Nieukerken</surname><given-names>Erik J.</given-names></name></person-group><article-title>Phylogeny and host-plant relationships of the Australian Myrtaceae leafmining moth genus 
                    <italic>Pectinivalva</italic> (Lepidoptera, Nepticulidae), with new subgenera and species</article-title><source>Zookeys</source><day>15</day><month>3</month><year>2013</year><volume>2013</volume><issue>278</issue><fpage>1</fpage><lpage>64</lpage><pub-id pub-id-type="doi">10.3897/zookeys.278.4743</pub-id></mixed-citation></tp:treatment-meta><tp:nomenclature><label>Subgenus</label><tp:taxon-name>
                        <tp:taxon-name-part taxon-name-part-type="genus">Casanovula</tp:taxon-name-part>
                    </tp:taxon-name><tp:taxon-authority>Hoare</tp:taxon-authority><tp:taxon-status xmlns:xlink="http://www.w3.org/1999/xlink" xlink:type="simple">subgen. n.</tp:taxon-status></tp:nomenclature><tp:treatment-sec sec-type="Type species"><title>Type species.</title><p><italic><tp:taxon-name>Pectinivalva (Casanovula) brevipalpa</tp:taxon-name></italic> sp. n.</p></tp:treatment-sec><tp:treatment-sec sec-type="Description"><title>Description.</title><p>Adults. Head capsule (<xref ref-type="fig" rid="F6">Figs 23</xref><xref ref-type="fig" rid="F7">–30</xref>): labial palpi either normal, 3-segmented, or with segments 2 and 3 reduced (<xref ref-type="fig" rid="F6">Fig. 27</xref>), or 2-segmented (<xref ref-type="fig" rid="F6">Fig. 26</xref>); interocular index 0.55–0.68. Antennae sometimes dilated and flattened at base. Head colour blackish or orange; eyecaps white, often blackish posteriorly. Collar consisting of piliform scales. Wingspan 3.8–6.0 mm. Forewing with dark blue or purplish lustre and (except in one species) transverse shining silver or pale gold fascia. Hindwing without androconial pocket. Underside of male forewing without androconia. Wing venation (<xref ref-type="fig" rid="F8">Fig. 33</xref>): R2+3 in forewing absent. Upperside of abdomen in male sometimes with specialized lamellate scales; S2a strongly spinose or without spines. Legs: fore-tibia of male not thickened above with scales.</p><fig id="F6" position="float" orientation="portrait"><label>Figures 19–27.</label><caption><p><italic><tp:taxon-name>Pectinivalva</tp:taxon-name></italic> spp, adult male heads, anterior view. <bold>19</bold> <italic><tp:taxon-name>Pectinivalva (Pectinivalva)</tp:taxon-name></italic> 138, head <bold>20</bold> <italic><tp:taxon-name>Pectinivalva (Pectinivalva)</tp:taxon-name></italic> 138 antennal base <bold>21</bold> <italic><tp:taxon-name>Pectinivalva (Menurella) scotodes</tp:taxon-name></italic>, head <bold>22</bold> <italic><tp:taxon-name>Pectinivalva (Menurella) scotodes</tp:taxon-name></italic> antennal base <bold>23–26</bold> <italic><tp:taxon-name>Pectinivalva (Casanovula) brevipalpa</tp:taxon-name></italic>: <bold>23</bold> head <bold>24</bold> antennal base <bold>25</bold> flagellomeres 1–7, showing sensillum vesiculocladum <bold>26</bold> labial palpus <bold>27</bold> <italic><tp:taxon-name>Pectinivalva (Casanovula) minotaurus</tp:taxon-name></italic> labial palpus.</p></caption><graphic xmlns:xlink="http://www.w3.org/1999/xlink" xlink:href="ZooKeys-278-001-g006.jpg" position="float" orientation="portrait" xlink:type="simple"/></fig><fig id="F7" position="float" orientation="portrait"><label>Figures 28–30.</label><caption><p><italic><tp:taxon-name>Pectinivalva (Casanovula)  minotaurus</tp:taxon-name></italic>, adult male head, anterior view. <bold>28</bold> Head <bold>29</bold> whole antenna, excluding scape <bold>30</bold> portion of basal ½ of flagellum, showing sensillum vesiculocladum. All from slide ANIC11325. Scales 100 μm (28), 200 μm (29), 50 μm (30).</p></caption><graphic xmlns:xlink="http://www.w3.org/1999/xlink" xlink:href="ZooKeys-278-001-g007.jpg" position="float" orientation="portrait" xlink:type="simple"/></fig><fig id="F8" position="float" orientation="portrait"><label>Figures 31–36.</label><caption><p><italic><tp:taxon-name>Pectinivalva</tp:taxon-name></italic> spp., wing venation. <bold>31</bold> <italic><tp:taxon-name>Pectinivalva (Pectinivalva) mystaconota</tp:taxon-name></italic>, male <bold>32</bold> <italic><tp:taxon-name>Pectinivalva (Pectinivalva) mystaconota</tp:taxon-name></italic>, female <bold>33</bold> <italic><tp:taxon-name>Pectinivalva (Casanovula) brevipalpa</tp:taxon-name></italic> male <bold>34</bold> <italic><tp:taxon-name>Pectinivalva (Menurella) scotodes</tp:taxon-name></italic> female <bold>35</bold> <italic><tp:taxon-name>Pectinivalva (Menurella) scotodes</tp:taxon-name></italic> male <bold>36</bold> <italic><tp:taxon-name>Pectinivalva (Menurella) acmenae</tp:taxon-name></italic> female.</p></caption><graphic xmlns:xlink="http://www.w3.org/1999/xlink" xlink:href="ZooKeys-278-001-g008.jpg" position="float" orientation="portrait" xlink:type="simple"/></fig><fig id="F9" position="float" orientation="portrait"><label>Figures 37, 38.</label><caption><p><italic><tp:taxon-name>Pectinivalva (Casanovula) minotaurus</tp:taxon-name></italic>, male androconia. <bold>37</bold> Abdominal tergites 4–5, partially descaled <bold>38</bold> close-up of androconia on one side of T4–5, showing the two distinct types. Slide ANIC11325, scales 100 μm.</p></caption><graphic xmlns:xlink="http://www.w3.org/1999/xlink" xlink:href="ZooKeys-278-001-g009.jpg" position="float" orientation="portrait" xlink:type="simple"/></fig><p>Male genitalia(<xref ref-type="fig" rid="F10">Figs 43–48</xref>, <xref ref-type="fig" rid="F12">60–63</xref>). Anterior extension of vinculum more or less H-shaped, with strong medial excavation. Tegumen simple. Uncus apically bifid, basally with 2 weakly sclerotized areas. Gnathos central element narrow and pointed. Valva (<xref ref-type="fig" rid="F10">Figs 44, 47</xref>) relatively stout, apically rounded or squared off, pectinifer consisting of ca. 22–29more or less peg-like elements. Aedeagus (<xref ref-type="fig" rid="F10">Figs 45, 48</xref>, <xref ref-type="fig" rid="F12">61, 63</xref>): vesica with numerous small cornuti; cathrema moderately weak, with or without associated sclerites.</p><p>Female genitalia (<xref ref-type="fig" rid="F14">Figs 74, 75</xref>, <xref ref-type="fig" rid="F16">83–88</xref>). Lateral sclerites of vestibulum present, narrow. Accessory sac more or less developed. Corpus bursae with numerous pectinations, signum absent.</p><p>Larva. Head (<xref ref-type="fig" rid="F19">Figs 105, 106</xref>): antennae 2-segmented; segment 2 with 1 pair of sensilla chaetica and 1 pair of sensilla basiconica; head-shape cordate or pyriform. Thorax: prothoracic sternite (<xref ref-type="fig" rid="F20">Figs 110, 111</xref>) more or less narrow, subtriangular; chaetotaxy (<xref ref-type="fig" rid="F21">Fig. 116</xref>): T2 with 10 or 11 pairs of setae (2 pairs of D setae (except in <italic><tp:taxon-name>Pectinivalva (Casanovula)</tp:taxon-name></italic> 226, which has 1 pair of D setae); L3 present or absent). Abdomen: as described for subfamily. Cuticle not textured, all segments except T1 and A10 with covering of fine spines.</p><fig id="F10" position="float" orientation="portrait"><label>Figures 39–48.</label><caption><p><italic><tp:taxon-name>Pectinivalva</tp:taxon-name></italic> spp., male androconia and genitalia, ventral view. <bold>39–42</bold> <italic><tp:taxon-name>Pectinivalva (Pectinivalva) mystaconota</tp:taxon-name></italic>: <bold>39</bold> genital capsule <bold>40</bold> left valva <bold>41</bold> androconial scales on T5 <bold>42</bold> aedeagus <bold>43–45</bold> <italic><tp:taxon-name>Pectinivalva (Casanovula) brevipalpa</tp:taxon-name></italic>: <bold>43</bold> genital capsule <bold>44</bold> left valva <bold>45</bold> aedeagus <bold>46–48</bold> <italic><tp:taxon-name>Pectinivalva (Casanovula) minotaurus</tp:taxon-name></italic>: <bold>46</bold> genital capsule <bold>47</bold> left valva <bold>48</bold> aedeagus.</p></caption><graphic xmlns:xlink="http://www.w3.org/1999/xlink" xlink:href="ZooKeys-278-001-g010.jpg" position="float" orientation="portrait" xlink:type="simple"/></fig></tp:treatment-sec><tp:treatment-sec sec-type="Biology"><title>Biology.</title><p>Host-plants: <italic><tp:taxon-name>Lophostemon</tp:taxon-name></italic> Peter G. Wilson spp., <italic><tp:taxon-name>Tristaniopsis</tp:taxon-name></italic> Peter G. Wilson spp., and <italic><tp:taxon-name>Melaleuca</tp:taxon-name></italic> L. spp. (including species formerly assigned to <italic><tp:taxon-name>Callistemon</tp:taxon-name></italic> R. Br.) (all <tp:taxon-name>Myrtaceae</tp:taxon-name>). Mine (<xref ref-type="fig" rid="F22">Figs 117, 118</xref>): either a narrow gallery more or less filled with frass, or a gallery expanding into a blotch; exit-hole a small semicircular slit, a small semicircular hole, or a large slit: in the last case larva pupating in mine.</p></tp:treatment-sec><tp:treatment-sec sec-type="Diagnosis"><title>Diagnosis.</title><p>See <xref ref-type="table" rid="T1">Table 1</xref>.</p><!--PageBreak--></tp:treatment-sec><tp:treatment-sec sec-type="Distribution"><title>Distribution.</title><p>Known only from eastern Australia: Queensland, N.S.W., A.C.T. and Tasmania; to be expected in Victoria.</p></tp:treatment-sec><tp:treatment-sec sec-type="Derivation"><title>Derivation.</title><p>The subgenus is named (in the diminutive) after the famous Italian adventurer and philanderer Giacomo Casanova, in reference to the unusual sexual ornamentation of the males of some species (e.g. <italic><tp:taxon-name>Pectinivalva (Casanovula) minotaurus</tp:taxon-name></italic> sp. n., in which the male has strongly dilated antennae and specialized scales on the abdomen upperside). It is considered feminine (in spite of its derivation) to accord with the gender of <italic><tp:taxon-name>Pectinivalva</tp:taxon-name></italic>.</p></tp:treatment-sec><tp:treatment-sec sec-type="Included species"><title>Included species.</title><p>No previously described species are referable to this subgenus. The following species are described below: <italic><tp:taxon-name>Pectinivalva (Casanovula) brevipalpa</tp:taxon-name></italic> sp. n. and <italic><tp:taxon-name>Pectinivalva (Casanovula) minotaurus</tp:taxon-name></italic> sp. n. Also at least five undescribed species in the anic, of which the <!--PageBreak-->following, cited by their anic rearing numbers, have been studied in detail for the current work: <italic><tp:taxon-name>Pectinivalva (Casanovula)</tp:taxon-name></italic> 219; <italic><tp:taxon-name>Pectinivalva (Casanovula)</tp:taxon-name></italic> 226.</p></tp:treatment-sec><tp:treatment-sec sec-type="Discussion"><title>Discussion.</title><p>This is the least speciose of the three subgenera of <italic><tp:taxon-name>Pectinivalva</tp:taxon-name></italic>. Two species-groups can conveniently be recognised. In the <italic><tp:taxon-name>Pectinivalva (Casanovula) brevipalpa</tp:taxon-name></italic> group (not monophyletic according to the cladistic analysis), the antenna of the male is dilated and flattened at the base,the vertex bears a pair of sclerotized crests, and the labial palpus is modified, with segments 2 and 3 reduced or fused. Abdominal sternite 2a is strongly spinose. The host-plants are <italic><tp:taxon-name>Tristaniopsis</tp:taxon-name></italic> and <italic><tp:taxon-name>Lophostemon</tp:taxon-name></italic> spp. and pupation is outside the mine. In addition to <italic><tp:taxon-name>Pectinivalva brevipalpa</tp:taxon-name></italic> and <italic><tp:taxon-name>Pectinivalva minotaurus</tp:taxon-name></italic>, a single undescribed species (<italic><tp:taxon-name>Pectinivalva</tp:taxon-name></italic> 41, feeding on <italic><tp:taxon-name>Lophostemon confertus</tp:taxon-name></italic>), is referable to this species group. In the <italic><tp:taxon-name>Pectinivalva (Casanovula)</tp:taxon-name></italic> 219 group, the labial palpi and the vertex are unmodified; S2a lacks spines; the host-plants belong to <italic><tp:taxon-name>Melaleuca</tp:taxon-name></italic> (including <italic><tp:taxon-name>Callistemon</tp:taxon-name></italic>), and pupation may be within the mine. About four species are known in this species group.</p><!--PageBreak--></tp:treatment-sec><tp:treatment-sec><!--Section generated to contain objects referenced in tp:taxon-treatment.--><fig id="F12" position="float" orientation="portrait"><label>Figures 58–66.</label><caption><p><italic><tp:taxon-name>Pectinivalva</tp:taxon-name></italic> spp., male genitalia, ventral view. <bold>58, 59</bold> <italic><tp:taxon-name>Pectinivalva (Pectinivalva) mystaconota</tp:taxon-name></italic>, paratype, slide EJvN 4106: <bold>58</bold> genital capsule <bold>59</bold> aedeagus <bold>60, 61</bold> <italic><tp:taxon-name>Pectinivalva (Casanovula) brevipalpa</tp:taxon-name></italic>, holotype, slide ANIC12111: <bold>60</bold> genital capsule <bold>61</bold> aedeagus <bold>62, 63</bold> <italic><tp:taxon-name>Pectinivalva (Casanovula) minotaurus</tp:taxon-name></italic>, paratype, slide CvdB110: <bold>62</bold> genital capsule <bold>63</bold> aedeagus <bold>64, 65</bold> <italic><tp:taxon-name>Pectinivalva (Menurella) scotodes</tp:taxon-name></italic>, paratype, slide ANIC11262: <bold>64</bold> genital capsule <bold>65</bold> aedeagus <bold>66</bold> <italic><tp:taxon-name>Pectinivalva (Menurella) acmenae</tp:taxon-name></italic>, paratype, slide ANIC10213 <bold>66</bold> genital capsule with aedeagus almost <italic>in situ</italic>. Scales 100 μm (59 same scale as 58).</p></caption><graphic xmlns:xlink="http://www.w3.org/1999/xlink" xlink:href="ZooKeys-278-001-g012.jpg" position="float" orientation="portrait" xlink:type="simple"/></fig><fig id="F14" position="float" orientation="portrait"><label>Figures 73–76.</label><caption><p><italic><tp:taxon-name>Pectinivalva</tp:taxon-name></italic> spp., female genitalia, ventral view. <bold>73</bold> <italic><tp:taxon-name>Pectinivalva (Pectinivalva) mystaconota</tp:taxon-name></italic> <bold>74</bold> <italic><tp:taxon-name>Pectinivalva (Casanovula) brevipalpa</tp:taxon-name></italic> <bold>75</bold> <italic><tp:taxon-name>Pectinivalva (Casanovula) minotaurus</tp:taxon-name></italic> <bold>76</bold> <italic><tp:taxon-name>Pectinivalva (Menurella) scotodes</tp:taxon-name></italic>.</p></caption><graphic xmlns:xlink="http://www.w3.org/1999/xlink" xlink:href="ZooKeys-278-001-g014.jpg" position="float" orientation="portrait" xlink:type="simple"/></fig><fig id="F16" position="float" orientation="portrait"><label>Figures 80–88.</label><caption><p><italic><tp:taxon-name>Pectinivalva</tp:taxon-name></italic> spp., female genitalia, ventral view. <bold>80–82</bold> <italic><tp:taxon-name>Pectinivalva (Pectinivalva) mystaconota</tp:taxon-name></italic>, paratype, slide ANIC10161 <bold>83–85</bold> <italic><tp:taxon-name>Pectinivalva (Casanovula) brevipalpa</tp:taxon-name></italic>, paratypes, slides ANIC11328, ANIC11238 (85) <bold>86–88</bold> <italic><tp:taxon-name>Pectinivalva (Casanovula) minotaurus</tp:taxon-name></italic>, paratypes, slides ANIC11327 (86), ANIC10209. Scales 100 μm, 200 μm (80, 88).</p></caption><graphic xmlns:xlink="http://www.w3.org/1999/xlink" xlink:href="ZooKeys-278-001-g016.jpg" position="float" orientation="portrait" xlink:type="simple"/></fig><fig id="F19" position="float" orientation="portrait"><label>Figures 104–108.</label><caption><p><italic><tp:taxon-name>Pectinivalva</tp:taxon-name></italic> spp., larval heads, dorsal view (head capsule to left, tentorium above right, mandible below right). <bold>104</bold> <italic><tp:taxon-name>Pectinivalva (Pectinivalva)</tp:taxon-name></italic> 138 <bold>105</bold> <italic><tp:taxon-name>Pectinivalva (Casanovula) brevipalpa</tp:taxon-name></italic> <bold>106</bold> <italic><tp:taxon-name>Pectinivalva (Casanovula) minotaurus</tp:taxon-name></italic> <bold>107</bold> <italic><tp:taxon-name>Pectinivalva (Menurella) scotodes</tp:taxon-name></italic> <bold>108</bold> <italic><tp:taxon-name>Pectinivalva (Menurella) quintiniae</tp:taxon-name></italic>.</p></caption><graphic xmlns:xlink="http://www.w3.org/1999/xlink" xlink:href="ZooKeys-278-001-g019.jpg" position="float" orientation="portrait" xlink:type="simple"/></fig><fig id="F20" position="float" orientation="portrait"><label>Figures 109–114.</label><caption><p><italic><tp:taxon-name>Pectinivalva</tp:taxon-name></italic> spp., larval prothoracic sclerites. <bold>109–113</bold> Prosternites: <bold>109</bold> <italic><tp:taxon-name>Pectinivalva (Pectinivalva)</tp:taxon-name></italic> 138 <bold>110</bold> <italic><tp:taxon-name>Pectinivalva (Casanovula) brevipalpa</tp:taxon-name></italic> <bold>111</bold> <italic><tp:taxon-name>Pectinivalva (Casanovula) minotaurus</tp:taxon-name></italic> <bold>112</bold> <italic><tp:taxon-name>Pectinivalva (Menurella) scotodes</tp:taxon-name></italic> <bold>113</bold> <italic><tp:taxon-name>Pectinivalva (Enteucha) acmenae</tp:taxon-name></italic>. <bold>114</bold> <italic><tp:taxon-name>Pectinivalva (Pectinivalva)</tp:taxon-name></italic> 5, dorsal sclerite, showing surrounding reticulate cuticle; rings indicate positions of setae D1 and XD1.</p></caption><graphic xmlns:xlink="http://www.w3.org/1999/xlink" xlink:href="ZooKeys-278-001-g020.jpg" position="float" orientation="portrait" xlink:type="simple"/></fig><fig id="F21" position="float" orientation="portrait"><label>Figures 115, 116.</label><caption><p><italic><tp:taxon-name>Pectinivalva</tp:taxon-name></italic> spp., larval chaetotaxy. <bold>115</bold> <italic><tp:taxon-name>Pectinivalva (Pectinivalva)</tp:taxon-name></italic> 138 <bold>116</bold> <italic><tp:taxon-name>Pectinivalva (Casanovula) brevipalpa</tp:taxon-name></italic>.</p></caption><graphic xmlns:xlink="http://www.w3.org/1999/xlink" xlink:href="ZooKeys-278-001-g021.jpg" position="float" orientation="portrait" xlink:type="simple"/></fig><fig id="F22" position="float" orientation="portrait"><label>Figures 117–124.</label><caption><p><italic><tp:taxon-name>Pectinivalva</tp:taxon-name></italic> spp., larval leaf-mines. <bold>117</bold> <italic><tp:taxon-name>Pectinivalva (Casanovula) brevipalpa</tp:taxon-name></italic> on <italic><tp:taxon-name>Tristaniopsis collina</tp:taxon-name></italic> <bold>118</bold> <italic><tp:taxon-name>Pectinivalva (Casanovula) minotaurus</tp:taxon-name></italic> vacated mine on <italic><tp:taxon-name>Lophostemon confertus</tp:taxon-name></italic> <bold>119</bold> <italic><tp:taxon-name>Pectinivalva (Menurella) scotodes</tp:taxon-name></italic> on <italic><tp:taxon-name>Eucalyptus pilularis</tp:taxon-name></italic> <bold>120</bold> <italic><tp:taxon-name>Pectinivalva (Menurella) acmenae</tp:taxon-name></italic> on <italic><tp:taxon-name>Syzygium smithii</tp:taxon-name></italic> <bold>121, 122</bold> <italic><tp:taxon-name>Pectinivalva (Menurella) quintiniae</tp:taxon-name></italic> on <italic><tp:taxon-name>Quintinia verdonii</tp:taxon-name></italic> <bold>123</bold> <italic><tp:taxon-name>Pectinivalva (Menurella) xenadelpha</tp:taxon-name></italic> on <italic><tp:taxon-name>Syzygium acuminatissimum</tp:taxon-name></italic> <bold>124</bold> <italic><tp:taxon-name>Pectinivalva (Menurella) tribulatrix</tp:taxon-name></italic> vacated mine on <italic><tp:taxon-name>Rhodomyrtus macrocarpa</tp:taxon-name></italic>.</p></caption><graphic xmlns:xlink="http://www.w3.org/1999/xlink" xlink:href="ZooKeys-278-001-g022.jpg" position="float" orientation="portrait" xlink:type="simple"/></fig><table-wrap id="T1" position="float" orientation="portrait"><label>Table 1.</label><caption><p>Diagnosis of the subgenera of <italic><tp:taxon-name>Pectinivalva</tp:taxon-name></italic>. Character states regarded as apomorphic are marked with an asterisk.<bold>&lt;br/&gt;</bold> </p></caption><table><tbody><tr><th rowspan="1" colspan="1"><bold>Character</bold></th><th rowspan="1" colspan="1"><bold><italic><tp:taxon-name>Pectinivalva (Pectinivalva)</tp:taxon-name></italic></bold></th><th rowspan="1" colspan="1"><bold><italic><tp:taxon-name>Pectinivalva (Casanovula)</tp:taxon-name></italic></bold></th><th rowspan="1" colspan="1"><bold><italic><tp:taxon-name>Pectinivalva (Menurella)</tp:taxon-name></italic></bold></th></tr><tr><td rowspan="1" colspan="1">Forewing coloration</td><td rowspan="1" colspan="1"><underline>+</underline> unicolorous, or with costal streak</td><td rowspan="1" colspan="1">*purplish, usually with shining fascia</td><td rowspan="1" colspan="1"><underline>+</underline> unicolorous, or with white fascia or opposite spots</td></tr><tr><td rowspan="1" colspan="1">Forewing venation: R2+3</td><td rowspan="1" colspan="1">Present</td><td rowspan="1" colspan="1">*Absent</td><td rowspan="1" colspan="1">*Absent</td></tr><tr><td rowspan="1" colspan="1">Male genitalia: uncus apex</td><td rowspan="1" colspan="1">Undivided</td><td rowspan="1" colspan="1">*Bifid</td><td rowspan="1" colspan="1">*Bifid</td></tr><tr><td rowspan="1" colspan="1">Male genitalia: vinculum </td><td rowspan="1" colspan="1">Rounded or weakly concave</td><td rowspan="1" colspan="1">*Strongly concave to H-shaped</td><td rowspan="1" colspan="1">Rounded to strongly concave</td></tr><tr><td rowspan="1" colspan="1">Male genitalia: cathrema</td><td rowspan="1" colspan="1">With 2–3 associated sclerites</td><td rowspan="1" colspan="1">Usually 1 or no associated sclerites&lt;br/&gt; (2–3 in <italic>brevipalpa</italic>)</td><td rowspan="1" colspan="1">*Supported by a sclerotized tube</td></tr><tr><td rowspan="1" colspan="1">Female genitalia: vestibulum</td><td rowspan="1" colspan="1">Lateral sclerites narrow or absent</td><td rowspan="1" colspan="1">Lateral sclerites narrow</td><td rowspan="1" colspan="1">*Lateral sclerites forked or broad</td></tr><tr><td rowspan="1" colspan="1">Female genitalia: signum</td><td rowspan="1" colspan="1">Longitudinal toothed band with lacunae</td><td rowspan="1" colspan="1">*Absent</td><td rowspan="1" colspan="1">*Oval toothed band or concentric ovals of parallel spinules</td></tr><tr><td rowspan="1" colspan="1">Larva: antenna</td><td rowspan="1" colspan="1">3-segmented</td><td rowspan="1" colspan="1">*2-segmented</td><td rowspan="1" colspan="1">*2-segmented or 1-segmented</td></tr><tr><td rowspan="1" colspan="1">Larva: D setae of mesothorax</td><td rowspan="1" colspan="1">*1 pair</td><td rowspan="1" colspan="1">2 pairs (occasionally 1)</td><td rowspan="1" colspan="1">2 pairs (occasionally 1)</td></tr><tr><td rowspan="1" colspan="1">Larva: spinosity of cuticle</td><td rowspan="1" colspan="1">*Spines absent</td><td rowspan="1" colspan="1">Spines present</td><td rowspan="1" colspan="1">Spines present</td></tr><tr><td rowspan="1" colspan="1">Larva: texture of cuticle</td><td rowspan="1" colspan="1">*Sculptured and reticulate</td><td rowspan="1" colspan="1">Smooth</td><td rowspan="1" colspan="1">Smooth</td></tr></tbody></table></table-wrap></tp:treatment-sec></tp:taxon-treatment>
