# Supplementary material for: Phylogeny and host-plant relationships of the Australian Myrtaceae leafmining moth genus Pectinivalva (Lepidoptera, Nepticulidae), with new subgenera and species
Source: Zookeys. 2013 Mar 15;(278):1–64. doi: 10.3897/zookeys.278.4743 (PMC3677346; doi:10.3897/zookeys.278.4743)
Supplement: XML Treatment for Pectinivalva (Casanovula) brevipalpa [file zookeys.278.4743-treatment6.xml]

<!DOCTYPE tp:taxon-treatment
  PUBLIC "-//TaxonX//DTD Taxonomic Treatment Publishing DTD v0 20100105//EN" "tax-treatment-NSO.dtd">
<tp:taxon-treatment xmlns:tp="http://www.plazi.org/taxpub"><tp:treatment-meta><mixed-citation publication-type="journal"><person-group><name><surname>Hoare</surname><given-names>Robert J.B.</given-names></name><name><surname>van Nieukerken</surname><given-names>Erik J.</given-names></name></person-group><article-title>Phylogeny and host-plant relationships of the Australian Myrtaceae leafmining moth genus 
                    <italic>Pectinivalva</italic> (Lepidoptera, Nepticulidae), with new subgenera and species</article-title><source>Zookeys</source><day>15</day><month>3</month><year>2013</year><volume>2013</volume><issue>278</issue><fpage>1</fpage><lpage>64</lpage><pub-id pub-id-type="doi">10.3897/zookeys.278.4743</pub-id></mixed-citation></tp:treatment-meta><tp:nomenclature><tp:taxon-name>
                        <tp:taxon-name-part taxon-name-part-type="genus">Pectinivalva</tp:taxon-name-part>
                        (<tp:taxon-name-part taxon-name-part-type="subgenus">Casanovula</tp:taxon-name-part>)
                        <tp:taxon-name-part taxon-name-part-type="species">brevipalpa</tp:taxon-name-part>
                    <object-id xmlns:xlink="http://www.w3.org/1999/xlink" xlink:type="simple">urn:lsid:zoobank.org:act:E17B15B1-A20D-4AE6-A4B6-C4F3E970640B</object-id>
								<object-id xmlns:xlink="http://www.w3.org/1999/xlink" xlink:type="simple">http://species-id.net/wiki/Pectinivalva_brevipalpa</object-id>
								</tp:taxon-name><tp:taxon-authority>Hoare</tp:taxon-authority><tp:taxon-status xmlns:xlink="http://www.w3.org/1999/xlink" xlink:type="simple">sp. n.</tp:taxon-status></tp:nomenclature><tp:treatment-sec sec-type="Material examined"><title>Material examined.</title><p>Holotype. ♂, 34.39S, 150.29E, Fitzroy Falls, N.S.W., emg. 25.x.1996, <italic><tp:taxon-name>Tristaniopsis collina</tp:taxon-name></italic>, R.J.B. Hoare. Genitalia slide 12111 (anic). Paratypes. 6♂, 5♀, same data as holotype, emg. 17.x.-9.xii.1996; 2♂, 4♀, 34.48S, 150.34E, Cambewarra Lookout, N.S.W., <italic><tp:taxon-name>Tristaniopsis collina</tp:taxon-name></italic>, emg. 15.x.-22.xii.1995, R.J.B. Hoare and E.S. Nielsen; 1♂, 1♀, 35.37S, 150.16E, 1 km SE of East Lynne, Kioloa State Forest, N.S.W., emg. 26, 28.x.1995, <italic><tp:taxon-name>Tristaniopsis collina</tp:taxon-name></italic>, R.J.B. Hoare; 1♀, <!--PageBreak-->Clyde Mt., N.S.W., [host unidentified], emg. 28.x.1963, I.F.B. Common. Slides 11237, 11238, 11328, 12065, 12136 (anic).</p></tp:treatment-sec><tp:treatment-sec sec-type="Description"><title>Description.</title><p>Male (<xref ref-type="fig" rid="F4">Fig. 6</xref>). Wingspan 4.3–5.9 mm. Head capsule (<xref ref-type="fig" rid="F6">Figs 23–26</xref>): labial palpi reduced, 2-segmented; maxillary palpi with ratio of segments from base approximately 0.2: 0.4: 0.5: 1.2: 1.0; interocular index 0.67; vertex with a pair of sclerotized crests. Frontal tuft ferruginous; collar white; eyecaps white; antennae with basal segments dilated and flattened, gradually tapering, shining lead-grey, whitish beneath, ca. 32 segments. Thorax and tegulae dark fuscous with purplish reflections. Forewing to 2/3 dark fuscous with purplish reflections; a shining silver to pale golden fascia at 2/3, slightly broader on costa, apex of wing dark fuscous without reflections; cilia pale grey beyond a line of fuscous-tipped scales. Hindwing grey, unmodified; cilia grey. Abdomen lead-grey, slightly shining.</p><p>Female (<xref ref-type="fig" rid="F4">Fig. 7</xref>). Wingspan 4.3–5.2 mm. Similar to male, but antennae not dilated at base, 18 segments.</p><p>Male genitalia (<xref ref-type="fig" rid="F10">Figs 43–45</xref>, <xref ref-type="fig" rid="F12">60, 61</xref>). Capsule ca. 250 μm. Anterior extension of vinculum with semicircular excavation. Uncus squarish, bilobed, with a tuft of 5–6 setae arising from dorsal side of each lobe near tip, centre of uncus with two weakly sclerotized ‘windows’. Gnathos with elongate central element and short lateral arms. Valva (<xref ref-type="fig" rid="F10">Fig. 44</xref>) ca. 190 μm, squarish; pectinifer consisting of ca. 27 narrow elements. Transtilla absent. Aedeagus (<xref ref-type="fig" rid="F10">Fig. 45</xref>, <xref ref-type="fig" rid="F12">61</xref>) 360 μm, a single rather broad, blunt spine at apex on left. Vesica with numerous close-set rather broad cornuti.</p><p>Female genitalia (<xref ref-type="fig" rid="F14">Fig. 74</xref>, <xref ref-type="fig" rid="F16">83–85</xref>). Total length 520 μm. T9 with 7 setae on each side. Apophyses anteriores rather narrow with slightly incurved tips; apophyses posteriores slightly narrower and longer than anteriores. Lateral sclerotizations of vestibulum narrow, bent inwards, tips unmodified. Ductus spermathecae with 1 indistinct convolution. Posterior part of corpus bursae very convoluted; anterior part with many coarse pectinations; 2 or 3 indistinct elongate sclerotizations ½ way down corpus.</p><p><!--PageBreak-->Larva. Green. Head (<xref ref-type="fig" rid="F19">Fig. 105</xref>) elongate, pyriform; length of head ca. 410 μm; width ca. 295 μm. Thorax: prothoracic sternite as in <xref ref-type="fig" rid="F20">Fig. 110</xref>. Chaetotaxy (<xref ref-type="fig" rid="F21">Fig. 116</xref>) as described for subgenus; T2 with 10 pairs of setae (L3 absent); A10 with 4 pairs. Anal rods distinctly forked posteriorly.</p></tp:treatment-sec><tp:treatment-sec sec-type="Biology"><title>Biology.</title><p>Host plant: <italic><tp:taxon-name>Tristaniopsis collina</tp:taxon-name></italic> Peter G. Wilson &amp; Waterhouse (<tp:taxon-name>Myrtaceae</tp:taxon-name>). Egg: on underside of leaf. Mine (<xref ref-type="fig" rid="F22">Fig. 117</xref>): commences as very long narrow gallery either filled with greenish frass or with black linear frass, broadens rather abruptly into gallery with central line of black frass; exit-hole on upperside, a semicircular slit. Cocoon: reddish brown. Occupied mines have been collected on 25 June, 1 July, 13 July and 3 August.</p></tp:treatment-sec><tp:treatment-sec sec-type="Diagnosis"><title>Diagnosis.</title><p>The male is superficially similar to that of <italic><tp:taxon-name>Pectinivalva (Casanovula) minotaurus</tp:taxon-name></italic>, but differs in its much less strongly expanded antennae. The male of <italic><tp:taxon-name>Pectinivalva (Casanovula) minotaurus</tp:taxon-name></italic> also differs in having shell-like androconial scales on the upperside of the abdomen, visible on dissection, and a more distinctly H-shaped vinculum (<xref ref-type="fig" rid="F10">Figs 46</xref><xref ref-type="fig" rid="F12">, 62</xref>). The female of <italic><tp:taxon-name>Pectinivalva brevipalpa</tp:taxon-name></italic> is also very similiar to that of <italic>minotaurus</italic> but can be distinguished on dissection by the presence of the indistinct sclerites ½ way down the corpus bursae.</p></tp:treatment-sec><tp:treatment-sec sec-type="Distribution"><title>Distribution.</title><p>New South Wales.</p></tp:treatment-sec><tp:treatment-sec sec-type="Derivation"><title>Derivation.</title><p>The specific name is derived from the Latin <italic>brevis</italic> (short) and <italic>palpus</italic> (the sensitive palm of the hand: hence, in zoology, a palp) and refers to the reduced, 2-segmented labial palpi of the adult male. It is an adjective.</p></tp:treatment-sec><tp:treatment-sec><!--Section generated to contain objects referenced in tp:taxon-treatment.--><fig id="F4" position="float" orientation="portrait"><label>Figures 4–13.</label><caption><p><italic><tp:taxon-name>Pectinivalva</tp:taxon-name></italic> spp., adults. <bold>4</bold> <italic><tp:taxon-name>Pectinivalva (Pectinivalva) mystaconota</tp:taxon-name></italic>, male paratype, Black Mt., A.C.T., 27.xi.1996 <bold>5</bold> <italic><tp:taxon-name>Pectinivalva (Pectinivalva) mystaconota</tp:taxon-name></italic>, female paratype, 4 miles [6.5 km] SW of Gosford, N.S.W., 30.iii.1965 <bold>6</bold> <italic><tp:taxon-name>Pectinivalva (Casanovula) brevipalpa</tp:taxon-name></italic>, male paratype, Fitzroy Falls, N.S.W., emg. 28.x.1996 <bold>7</bold> <italic><tp:taxon-name>Pectinivalva (Casanovula) brevipalpa</tp:taxon-name></italic> female paratype, Fitzroy Falls, emg. 9.xii.1996 <bold>8</bold> <italic><tp:taxon-name>Pectinivalva (Casanovula) minotaurus</tp:taxon-name></italic> male paratype, Leslie St., Toowoomba, Qld, emg. 8–9.ii.1996 <bold>9</bold> <italic><tp:taxon-name>Pectinivalva (Casanovula) minotaurus</tp:taxon-name></italic> female paratype, Leslie St., emg. 19.ii.1996 <bold>10</bold> <italic><tp:taxon-name>Pectinivalva (Menurella) scotodes</tp:taxon-name></italic>. male paratype, Leslie St, Toowoomba, Qld, emg. 8.x.1995 <bold>11</bold> <italic><tp:taxon-name>Pectinivalva (Menurella) scotodes</tp:taxon-name></italic> female paratype, McAfee’s Lookout, Brisbane Forest Park, Qld, emg. 1.x.1995 <bold>12</bold> <italic><tp:taxon-name>Pectinivalva (Menurella) acmenae</tp:taxon-name></italic> male paratype, Mt Dromedary, N.S.W., emg. 22.x.1995 <bold>13</bold> <italic><tp:taxon-name>Pectinivalva (Menurella) acmenae</tp:taxon-name></italic> female paratype, Kioloa State Forest, N.S.W., emg. 11.x.1995.</p></caption><graphic xmlns:xlink="http://www.w3.org/1999/xlink" xlink:href="ZooKeys-278-001-g004.jpg" position="float" orientation="portrait" xlink:type="simple"/></fig><fig id="F6" position="float" orientation="portrait"><label>Figures 19–27.</label><caption><p><italic><tp:taxon-name>Pectinivalva</tp:taxon-name></italic> spp, adult male heads, anterior view. <bold>19</bold> <italic><tp:taxon-name>Pectinivalva (Pectinivalva)</tp:taxon-name></italic> 138, head <bold>20</bold> <italic><tp:taxon-name>Pectinivalva (Pectinivalva)</tp:taxon-name></italic> 138 antennal base <bold>21</bold> <italic><tp:taxon-name>Pectinivalva (Menurella) scotodes</tp:taxon-name></italic>, head <bold>22</bold> <italic><tp:taxon-name>Pectinivalva (Menurella) scotodes</tp:taxon-name></italic> antennal base <bold>23–26</bold> <italic><tp:taxon-name>Pectinivalva (Casanovula) brevipalpa</tp:taxon-name></italic>: <bold>23</bold> head <bold>24</bold> antennal base <bold>25</bold> flagellomeres 1–7, showing sensillum vesiculocladum <bold>26</bold> labial palpus <bold>27</bold> <italic><tp:taxon-name>Pectinivalva (Casanovula) minotaurus</tp:taxon-name></italic> labial palpus.</p></caption><graphic xmlns:xlink="http://www.w3.org/1999/xlink" xlink:href="ZooKeys-278-001-g006.jpg" position="float" orientation="portrait" xlink:type="simple"/></fig><fig id="F10" position="float" orientation="portrait"><label>Figures 39–48.</label><caption><p><italic><tp:taxon-name>Pectinivalva</tp:taxon-name></italic> spp., male androconia and genitalia, ventral view. <bold>39–42</bold> <italic><tp:taxon-name>Pectinivalva (Pectinivalva) mystaconota</tp:taxon-name></italic>: <bold>39</bold> genital capsule <bold>40</bold> left valva <bold>41</bold> androconial scales on T5 <bold>42</bold> aedeagus <bold>43–45</bold> <italic><tp:taxon-name>Pectinivalva (Casanovula) brevipalpa</tp:taxon-name></italic>: <bold>43</bold> genital capsule <bold>44</bold> left valva <bold>45</bold> aedeagus <bold>46–48</bold> <italic><tp:taxon-name>Pectinivalva (Casanovula) minotaurus</tp:taxon-name></italic>: <bold>46</bold> genital capsule <bold>47</bold> left valva <bold>48</bold> aedeagus.</p></caption><graphic xmlns:xlink="http://www.w3.org/1999/xlink" xlink:href="ZooKeys-278-001-g010.jpg" position="float" orientation="portrait" xlink:type="simple"/></fig><fig id="F12" position="float" orientation="portrait"><label>Figures 58–66.</label><caption><p><italic><tp:taxon-name>Pectinivalva</tp:taxon-name></italic> spp., male genitalia, ventral view. <bold>58, 59</bold> <italic><tp:taxon-name>Pectinivalva (Pectinivalva) mystaconota</tp:taxon-name></italic>, paratype, slide EJvN 4106: <bold>58</bold> genital capsule <bold>59</bold> aedeagus <bold>60, 61</bold> <italic><tp:taxon-name>Pectinivalva (Casanovula) brevipalpa</tp:taxon-name></italic>, holotype, slide ANIC12111: <bold>60</bold> genital capsule <bold>61</bold> aedeagus <bold>62, 63</bold> <italic><tp:taxon-name>Pectinivalva (Casanovula) minotaurus</tp:taxon-name></italic>, paratype, slide CvdB110: <bold>62</bold> genital capsule <bold>63</bold> aedeagus <bold>64, 65</bold> <italic><tp:taxon-name>Pectinivalva (Menurella) scotodes</tp:taxon-name></italic>, paratype, slide ANIC11262: <bold>64</bold> genital capsule <bold>65</bold> aedeagus <bold>66</bold> <italic><tp:taxon-name>Pectinivalva (Menurella) acmenae</tp:taxon-name></italic>, paratype, slide ANIC10213 <bold>66</bold> genital capsule with aedeagus almost <italic>in situ</italic>. Scales 100 μm (59 same scale as 58).</p></caption><graphic xmlns:xlink="http://www.w3.org/1999/xlink" xlink:href="ZooKeys-278-001-g012.jpg" position="float" orientation="portrait" xlink:type="simple"/></fig><fig id="F14" position="float" orientation="portrait"><label>Figures 73–76.</label><caption><p><italic><tp:taxon-name>Pectinivalva</tp:taxon-name></italic> spp., female genitalia, ventral view. <bold>73</bold> <italic><tp:taxon-name>Pectinivalva (Pectinivalva) mystaconota</tp:taxon-name></italic> <bold>74</bold> <italic><tp:taxon-name>Pectinivalva (Casanovula) brevipalpa</tp:taxon-name></italic> <bold>75</bold> <italic><tp:taxon-name>Pectinivalva (Casanovula) minotaurus</tp:taxon-name></italic> <bold>76</bold> <italic><tp:taxon-name>Pectinivalva (Menurella) scotodes</tp:taxon-name></italic>.</p></caption><graphic xmlns:xlink="http://www.w3.org/1999/xlink" xlink:href="ZooKeys-278-001-g014.jpg" position="float" orientation="portrait" xlink:type="simple"/></fig><fig id="F16" position="float" orientation="portrait"><label>Figures 80–88.</label><caption><p><italic><tp:taxon-name>Pectinivalva</tp:taxon-name></italic> spp., female genitalia, ventral view. <bold>80–82</bold> <italic><tp:taxon-name>Pectinivalva (Pectinivalva) mystaconota</tp:taxon-name></italic>, paratype, slide ANIC10161 <bold>83–85</bold> <italic><tp:taxon-name>Pectinivalva (Casanovula) brevipalpa</tp:taxon-name></italic>, paratypes, slides ANIC11328, ANIC11238 (85) <bold>86–88</bold> <italic><tp:taxon-name>Pectinivalva (Casanovula) minotaurus</tp:taxon-name></italic>, paratypes, slides ANIC11327 (86), ANIC10209. Scales 100 μm, 200 μm (80, 88).</p></caption><graphic xmlns:xlink="http://www.w3.org/1999/xlink" xlink:href="ZooKeys-278-001-g016.jpg" position="float" orientation="portrait" xlink:type="simple"/></fig><fig id="F19" position="float" orientation="portrait"><label>Figures 104–108.</label><caption><p><italic><tp:taxon-name>Pectinivalva</tp:taxon-name></italic> spp., larval heads, dorsal view (head capsule to left, tentorium above right, mandible below right). <bold>104</bold> <italic><tp:taxon-name>Pectinivalva (Pectinivalva)</tp:taxon-name></italic> 138 <bold>105</bold> <italic><tp:taxon-name>Pectinivalva (Casanovula) brevipalpa</tp:taxon-name></italic> <bold>106</bold> <italic><tp:taxon-name>Pectinivalva (Casanovula) minotaurus</tp:taxon-name></italic> <bold>107</bold> <italic><tp:taxon-name>Pectinivalva (Menurella) scotodes</tp:taxon-name></italic> <bold>108</bold> <italic><tp:taxon-name>Pectinivalva (Menurella) quintiniae</tp:taxon-name></italic>.</p></caption><graphic xmlns:xlink="http://www.w3.org/1999/xlink" xlink:href="ZooKeys-278-001-g019.jpg" position="float" orientation="portrait" xlink:type="simple"/></fig><fig id="F20" position="float" orientation="portrait"><label>Figures 109–114.</label><caption><p><italic><tp:taxon-name>Pectinivalva</tp:taxon-name></italic> spp., larval prothoracic sclerites. <bold>109–113</bold> Prosternites: <bold>109</bold> <italic><tp:taxon-name>Pectinivalva (Pectinivalva)</tp:taxon-name></italic> 138 <bold>110</bold> <italic><tp:taxon-name>Pectinivalva (Casanovula) brevipalpa</tp:taxon-name></italic> <bold>111</bold> <italic><tp:taxon-name>Pectinivalva (Casanovula) minotaurus</tp:taxon-name></italic> <bold>112</bold> <italic><tp:taxon-name>Pectinivalva (Menurella) scotodes</tp:taxon-name></italic> <bold>113</bold> <italic><tp:taxon-name>Pectinivalva (Enteucha) acmenae</tp:taxon-name></italic>. <bold>114</bold> <italic><tp:taxon-name>Pectinivalva (Pectinivalva)</tp:taxon-name></italic> 5, dorsal sclerite, showing surrounding reticulate cuticle; rings indicate positions of setae D1 and XD1.</p></caption><graphic xmlns:xlink="http://www.w3.org/1999/xlink" xlink:href="ZooKeys-278-001-g020.jpg" position="float" orientation="portrait" xlink:type="simple"/></fig><fig id="F21" position="float" orientation="portrait"><label>Figures 115, 116.</label><caption><p><italic><tp:taxon-name>Pectinivalva</tp:taxon-name></italic> spp., larval chaetotaxy. <bold>115</bold> <italic><tp:taxon-name>Pectinivalva (Pectinivalva)</tp:taxon-name></italic> 138 <bold>116</bold> <italic><tp:taxon-name>Pectinivalva (Casanovula) brevipalpa</tp:taxon-name></italic>.</p></caption><graphic xmlns:xlink="http://www.w3.org/1999/xlink" xlink:href="ZooKeys-278-001-g021.jpg" position="float" orientation="portrait" xlink:type="simple"/></fig><fig id="F22" position="float" orientation="portrait"><label>Figures 117–124.</label><caption><p><italic><tp:taxon-name>Pectinivalva</tp:taxon-name></italic> spp., larval leaf-mines. <bold>117</bold> <italic><tp:taxon-name>Pectinivalva (Casanovula) brevipalpa</tp:taxon-name></italic> on <italic><tp:taxon-name>Tristaniopsis collina</tp:taxon-name></italic> <bold>118</bold> <italic><tp:taxon-name>Pectinivalva (Casanovula) minotaurus</tp:taxon-name></italic> vacated mine on <italic><tp:taxon-name>Lophostemon confertus</tp:taxon-name></italic> <bold>119</bold> <italic><tp:taxon-name>Pectinivalva (Menurella) scotodes</tp:taxon-name></italic> on <italic><tp:taxon-name>Eucalyptus pilularis</tp:taxon-name></italic> <bold>120</bold> <italic><tp:taxon-name>Pectinivalva (Menurella) acmenae</tp:taxon-name></italic> on <italic><tp:taxon-name>Syzygium smithii</tp:taxon-name></italic> <bold>121, 122</bold> <italic><tp:taxon-name>Pectinivalva (Menurella) quintiniae</tp:taxon-name></italic> on <italic><tp:taxon-name>Quintinia verdonii</tp:taxon-name></italic> <bold>123</bold> <italic><tp:taxon-name>Pectinivalva (Menurella) xenadelpha</tp:taxon-name></italic> on <italic><tp:taxon-name>Syzygium acuminatissimum</tp:taxon-name></italic> <bold>124</bold> <italic><tp:taxon-name>Pectinivalva (Menurella) tribulatrix</tp:taxon-name></italic> vacated mine on <italic><tp:taxon-name>Rhodomyrtus macrocarpa</tp:taxon-name></italic>.</p></caption><graphic xmlns:xlink="http://www.w3.org/1999/xlink" xlink:href="ZooKeys-278-001-g022.jpg" position="float" orientation="portrait" xlink:type="simple"/></fig></tp:treatment-sec></tp:taxon-treatment>
