# Supplementary material for: Phylogeny and host-plant relationships of the Australian Myrtaceae leafmining moth genus Pectinivalva (Lepidoptera, Nepticulidae), with new subgenera and species
Source: Zookeys. 2013 Mar 15;(278):1–64. doi: 10.3897/zookeys.278.4743 (PMC3677346; doi:10.3897/zookeys.278.4743)
Supplement: XML Treatment for Pectinivalva (Casanovula) minotaurus [file zookeys.278.4743-treatment7.xml]

<!DOCTYPE tp:taxon-treatment
  PUBLIC "-//TaxonX//DTD Taxonomic Treatment Publishing DTD v0 20100105//EN" "tax-treatment-NSO.dtd">
<tp:taxon-treatment xmlns:tp="http://www.plazi.org/taxpub"><tp:treatment-meta><mixed-citation publication-type="journal"><person-group><name><surname>Hoare</surname><given-names>Robert J.B.</given-names></name><name><surname>van Nieukerken</surname><given-names>Erik J.</given-names></name></person-group><article-title>Phylogeny and host-plant relationships of the Australian Myrtaceae leafmining moth genus 
                    <italic>Pectinivalva</italic> (Lepidoptera, Nepticulidae), with new subgenera and species</article-title><source>Zookeys</source><day>15</day><month>3</month><year>2013</year><volume>2013</volume><issue>278</issue><fpage>1</fpage><lpage>64</lpage><pub-id pub-id-type="doi">10.3897/zookeys.278.4743</pub-id></mixed-citation></tp:treatment-meta><tp:nomenclature><tp:taxon-name>
                        <tp:taxon-name-part taxon-name-part-type="genus">Pectinivalva</tp:taxon-name-part>
                        (<tp:taxon-name-part taxon-name-part-type="subgenus">Casanovula</tp:taxon-name-part>)
                        <tp:taxon-name-part taxon-name-part-type="species">minotaurus</tp:taxon-name-part>
                    <object-id xmlns:xlink="http://www.w3.org/1999/xlink" xlink:type="simple">urn:lsid:zoobank.org:act:72FAEDB0-F837-4C78-90E3-3ABB6F805085</object-id>
								<object-id xmlns:xlink="http://www.w3.org/1999/xlink" xlink:type="simple">http://species-id.net/wiki/Pectinivalva_minotaurus</object-id>
								</tp:taxon-name><tp:taxon-authority>Hoare</tp:taxon-authority><tp:taxon-status xmlns:xlink="http://www.w3.org/1999/xlink" xlink:type="simple">sp. n.</tp:taxon-status></tp:nomenclature><tp:treatment-sec sec-type="Material examined"><title>Material examined.</title><p>Holotype. ♂, 27.36S 151.59E, Leslie St., Toowoomba, Qld, emg. 19.ii.1996, <italic><tp:taxon-name>Lophostemon confertus</tp:taxon-name></italic>, R.J.B. Hoare, I.F.B. Common. Paratypes. 2♂, 6♀, same data as holotype, emg. 2.-27.ii., 1.iii.1996, slide 11325 (anic); 11♂, 17♀, same locality, emg. 2.i.-2.ii.2001, <italic><tp:taxon-name>Lophostemon confertus</tp:taxon-name></italic>, R.J.B. Hoare, C. van den Berg, genitalia slides CvdB110, EvN 3539, 3547 (rmnh); 3♀, 27.33S, 151.59E, Prince Henry Heights, Toowoomba, Queensland, emg. 15, 18.ii.1986, <italic><tp:taxon-name>Lophostemon confertus</tp:taxon-name></italic>, I.F.B. Common, slide 10209 (anic); 1♂, 1♀, Brisbane, Queensland, emg. 30.xii.1957, <italic><tp:taxon-name>Lophostemon suaveolens</tp:taxon-name></italic>, I.F.B. Common, slides 11507, 11582 (anic); 1♂, Goodna, [Queensland], 8.iv.1906, [A.J. Turner], slide 11506 (anic).</p></tp:treatment-sec><tp:treatment-sec sec-type="Description"><title>Description.</title><p>Male (<xref ref-type="fig" rid="F4">Fig. 8</xref>). Wingspan 4.7–5.5 mm. Head capsule (<xref ref-type="fig" rid="F6">Figs 27</xref><xref ref-type="fig" rid="F7">–30</xref>): labial palpi 3-segmented; segment 2 reduced, maxillary palpi with ratio of segments from base approximately 0.3: 0.8: 0.6: 1.7: 1.0; interocular index 0.57; vertex with a pair of sclerotized crests. Frontal tuft ferruginous; collar ferruginous; eyecaps white, posteriorly leaden; antennae with flagellomeres in basal ½ greatly dilated and flattened, tapering beyond this, shining lead-grey, yellowish beneath, ca. 43–48 segments. Thorax and tegulae dark fuscous with purplish reflections. Forewing to ½ dark fuscous with bluish and purplish reflections; beyond this dark fuscous with bronzy reflections; a shining pale golden <!--PageBreak--><!--PageBreak-->fascia at 2/3, apex of wing at base of cilia with purplish reflections; cilia grey beyond a line of fuscous-tipped scales, pale brownish around apex. Hindwing grey, unmodified; cilia grey. Abdomen with T2–3 shining brassy golden, remaining tergites shining dark lead<!--PageBreak--><!--PageBreak-->en with green and violet reflections; T4 laterally with contiguous groups of androconial scales of two types: inner scales scallop-shaped, finely ridged; outer scales calyx-shaped, coarsely ribbed; T5 with similar area of androconia consisting entirely of scallop-shaped scales (<xref ref-type="fig" rid="F9">Figs 37, 38</xref>), these showing as velvet black crescents on abdomen <italic>in situ</italic>.</p><p>Female (<xref ref-type="fig" rid="F4">Fig. 9</xref>). Wingspan 4.7–5.8 mm. Similar to male, but antennae not dilated at base, ca 21–24 segments; abdomen entirely leaden with brassy reflections.</p><p>Male genitalia (<xref ref-type="fig" rid="F10">Figs 46–48</xref>, <xref ref-type="fig" rid="F12">62, 63</xref>). Capsule ca. 360–375 μm. Anterior extension of vinculum reduced to curved lateral struts, i.e. vinculum anteriorly H-shaped. Uncus subtriangular, bilobed, with a compact tuft of setae arising from dorsal side of each lobe near tip. Gnathos with elongate central element and short lateral arms. Valva (<xref ref-type="fig" rid="F10">Fig. 47</xref>) ca. 235 μm, squarish, caudal margin very straight; pectinifer consisting of ca. 29 narrow elements. Transtilla absent. Aedeagus (<xref ref-type="fig" rid="F10">Figs 48</xref>, <xref ref-type="fig" rid="F12">63</xref>) 545 μm, with single broad, blunt apical process. Vesica with numerous close-set spine-like cornuti in several groups.</p><p>Female genitalia (<xref ref-type="fig" rid="F14">Fig. 75</xref>, <xref ref-type="fig" rid="F16">86–88</xref>). Total length 800–880 μm. T9 with ca 9 setae on each side. Apophyses anteriores reduced to rounded stubs; apophyses posteriores narrow, much longer than anteriores. Lateral sclerotizations of vestibulum narrow, bent inwards, tips squared off. Ductus spermathecae with 1 ½ convolutions. Posterior part of corpus bursae very convoluted; anterior part with many coarse pectinations in right half; left half with a few fine pectinations only; no further sclerotizations in corpus.</p><p>Larva. Green. Head (<xref ref-type="fig" rid="F20">Fig. 106</xref>) parallel-sided; length of head ca. 250 μm; width ca. 215 μm. Thorax: prothoracic sternite as in <xref ref-type="fig" rid="F20">Fig. 111</xref>. Chaetotaxy as described for subgenus; T2 with 11 pairs of setae (L3 present), A10 probably with 3 pairs (but 1 pair possibly lost in slide examined). Anal rods distinctly forked posteriorly.</p></tp:treatment-sec><tp:treatment-sec sec-type="Biology"><title>Biology.</title><p>Host plants: <italic><tp:taxon-name>Lophostemon confertus</tp:taxon-name></italic> (R.Br.) Peter G.Wilson &amp; J.T.Waterh.and <italic><tp:taxon-name>Lophostemon suaveolens</tp:taxon-name></italic> (Sol. ex Gaertn.) Peter G.Wilson &amp; J.T.Waterh. (<tp:taxon-name>Myrtaceae</tp:taxon-name>). Egg: invariably on upperside of leaf. Mine (<xref ref-type="fig" rid="F22">Fig. 118</xref>): commences as very long narrow gallery with black linear frass, leaving narrow clear margins, broadens rather abruptly into an irregular wide gallery or elongate blotch, sometimes with gallery parts, with central line of black frass or in the case of the blotch, frass concentrated on one or both sides; exit-hole on underside, an almost circular hole. Cocoon (<xref ref-type="fig" rid="F23">Fig. 125</xref>): dark reddish brown. Occupied mines have been collected on 6 and 17 July and 15 August. A male pupa (pharate adult) is shown in <xref ref-type="fig" rid="F23">Figs 126, 127</xref>.</p></tp:treatment-sec><tp:treatment-sec sec-type="Diagnosis"><title>Diagnosis.</title><p>Very similar externally to <italic><tp:taxon-name>Pectinivalva (Casanovula) brevipalpa</tp:taxon-name></italic> in both sexes; diagnostic characters are listed under that species.</p></tp:treatment-sec><tp:treatment-sec sec-type="Distribution"><title>Distribution.</title><p>Southern Queensland.</p></tp:treatment-sec><tp:treatment-sec sec-type="DNA barcode"><title>DNA barcode.</title><p>RMNH.INS.23539, Genbank KC292478 and RMNH.INS.23547, Genbank KC292477, both identical.</p></tp:treatment-sec><tp:treatment-sec sec-type="Derivation"><title>Derivation.</title><p>The species is named after the famous beast of Greek mythology, the Minotaur. The name (a noun in apposition) refers to the extraordinarily expanded and flattened male antennae, which are likened to the Minotaur’s horns.</p></tp:treatment-sec><tp:treatment-sec sec-type="Remarks"><title>Remarks.</title><p>The antennae of the male are the most strongly modified of any known species of <tp:taxon-name>Nepticulidae</tp:taxon-name>. Although many male-specific head structures in other insects <!--PageBreak-->are utilized in male-male competitive interactions over mates (e.g. the lateral cephalic projections of <italic><tp:taxon-name>Phytalmia</tp:taxon-name></italic> spp, <tp:taxon-name>Tephritidae</tp:taxon-name> (<xref ref-type="bibr" rid="B23">Moulds 1977</xref>)), such direct competition is unknown in <tp:taxon-name>Lepidoptera</tp:taxon-name>, and the antennae of <italic>minotaurus</italic> are more likely to function in close-range courtship, along with the androconial scales on the male abdomen. Similar widened flagellomeres are known from the genus <italic><tp:taxon-name>Thisizima</tp:taxon-name></italic> Walker, 1864 in <tp:taxon-name>Tineidae</tp:taxon-name> (<xref ref-type="bibr" rid="B37">Yang et al. 2012</xref>). The androconial scales are also remarkable, two distinct types being present in contiguous patches on the abdominal dorsum.</p><!--PageBreak--></tp:treatment-sec><tp:treatment-sec><!--Section generated to contain objects referenced in tp:taxon-treatment.--><fig id="F4" position="float" orientation="portrait"><label>Figures 4–13.</label><caption><p><italic><tp:taxon-name>Pectinivalva</tp:taxon-name></italic> spp., adults. <bold>4</bold> <italic><tp:taxon-name>Pectinivalva (Pectinivalva) mystaconota</tp:taxon-name></italic>, male paratype, Black Mt., A.C.T., 27.xi.1996 <bold>5</bold> <italic><tp:taxon-name>Pectinivalva (Pectinivalva) mystaconota</tp:taxon-name></italic>, female paratype, 4 miles [6.5 km] SW of Gosford, N.S.W., 30.iii.1965 <bold>6</bold> <italic><tp:taxon-name>Pectinivalva (Casanovula) brevipalpa</tp:taxon-name></italic>, male paratype, Fitzroy Falls, N.S.W., emg. 28.x.1996 <bold>7</bold> <italic><tp:taxon-name>Pectinivalva (Casanovula) brevipalpa</tp:taxon-name></italic> female paratype, Fitzroy Falls, emg. 9.xii.1996 <bold>8</bold> <italic><tp:taxon-name>Pectinivalva (Casanovula) minotaurus</tp:taxon-name></italic> male paratype, Leslie St., Toowoomba, Qld, emg. 8–9.ii.1996 <bold>9</bold> <italic><tp:taxon-name>Pectinivalva (Casanovula) minotaurus</tp:taxon-name></italic> female paratype, Leslie St., emg. 19.ii.1996 <bold>10</bold> <italic><tp:taxon-name>Pectinivalva (Menurella) scotodes</tp:taxon-name></italic>. male paratype, Leslie St, Toowoomba, Qld, emg. 8.x.1995 <bold>11</bold> <italic><tp:taxon-name>Pectinivalva (Menurella) scotodes</tp:taxon-name></italic> female paratype, McAfee’s Lookout, Brisbane Forest Park, Qld, emg. 1.x.1995 <bold>12</bold> <italic><tp:taxon-name>Pectinivalva (Menurella) acmenae</tp:taxon-name></italic> male paratype, Mt Dromedary, N.S.W., emg. 22.x.1995 <bold>13</bold> <italic><tp:taxon-name>Pectinivalva (Menurella) acmenae</tp:taxon-name></italic> female paratype, Kioloa State Forest, N.S.W., emg. 11.x.1995.</p></caption><graphic xmlns:xlink="http://www.w3.org/1999/xlink" xlink:href="ZooKeys-278-001-g004.jpg" position="float" orientation="portrait" xlink:type="simple"/></fig><fig id="F6" position="float" orientation="portrait"><label>Figures 19–27.</label><caption><p><italic><tp:taxon-name>Pectinivalva</tp:taxon-name></italic> spp, adult male heads, anterior view. <bold>19</bold> <italic><tp:taxon-name>Pectinivalva (Pectinivalva)</tp:taxon-name></italic> 138, head <bold>20</bold> <italic><tp:taxon-name>Pectinivalva (Pectinivalva)</tp:taxon-name></italic> 138 antennal base <bold>21</bold> <italic><tp:taxon-name>Pectinivalva (Menurella) scotodes</tp:taxon-name></italic>, head <bold>22</bold> <italic><tp:taxon-name>Pectinivalva (Menurella) scotodes</tp:taxon-name></italic> antennal base <bold>23–26</bold> <italic><tp:taxon-name>Pectinivalva (Casanovula) brevipalpa</tp:taxon-name></italic>: <bold>23</bold> head <bold>24</bold> antennal base <bold>25</bold> flagellomeres 1–7, showing sensillum vesiculocladum <bold>26</bold> labial palpus <bold>27</bold> <italic><tp:taxon-name>Pectinivalva (Casanovula) minotaurus</tp:taxon-name></italic> labial palpus.</p></caption><graphic xmlns:xlink="http://www.w3.org/1999/xlink" xlink:href="ZooKeys-278-001-g006.jpg" position="float" orientation="portrait" xlink:type="simple"/></fig><fig id="F7" position="float" orientation="portrait"><label>Figures 28–30.</label><caption><p><italic><tp:taxon-name>Pectinivalva (Casanovula)  minotaurus</tp:taxon-name></italic>, adult male head, anterior view. <bold>28</bold> Head <bold>29</bold> whole antenna, excluding scape <bold>30</bold> portion of basal ½ of flagellum, showing sensillum vesiculocladum. All from slide ANIC11325. Scales 100 μm (28), 200 μm (29), 50 μm (30).</p></caption><graphic xmlns:xlink="http://www.w3.org/1999/xlink" xlink:href="ZooKeys-278-001-g007.jpg" position="float" orientation="portrait" xlink:type="simple"/></fig><fig id="F9" position="float" orientation="portrait"><label>Figures 37, 38.</label><caption><p><italic><tp:taxon-name>Pectinivalva (Casanovula) minotaurus</tp:taxon-name></italic>, male androconia. <bold>37</bold> Abdominal tergites 4–5, partially descaled <bold>38</bold> close-up of androconia on one side of T4–5, showing the two distinct types. Slide ANIC11325, scales 100 μm.</p></caption><graphic xmlns:xlink="http://www.w3.org/1999/xlink" xlink:href="ZooKeys-278-001-g009.jpg" position="float" orientation="portrait" xlink:type="simple"/></fig><fig id="F10" position="float" orientation="portrait"><label>Figures 39–48.</label><caption><p><italic><tp:taxon-name>Pectinivalva</tp:taxon-name></italic> spp., male androconia and genitalia, ventral view. <bold>39–42</bold> <italic><tp:taxon-name>Pectinivalva (Pectinivalva) mystaconota</tp:taxon-name></italic>: <bold>39</bold> genital capsule <bold>40</bold> left valva <bold>41</bold> androconial scales on T5 <bold>42</bold> aedeagus <bold>43–45</bold> <italic><tp:taxon-name>Pectinivalva (Casanovula) brevipalpa</tp:taxon-name></italic>: <bold>43</bold> genital capsule <bold>44</bold> left valva <bold>45</bold> aedeagus <bold>46–48</bold> <italic><tp:taxon-name>Pectinivalva (Casanovula) minotaurus</tp:taxon-name></italic>: <bold>46</bold> genital capsule <bold>47</bold> left valva <bold>48</bold> aedeagus.</p></caption><graphic xmlns:xlink="http://www.w3.org/1999/xlink" xlink:href="ZooKeys-278-001-g010.jpg" position="float" orientation="portrait" xlink:type="simple"/></fig><fig id="F12" position="float" orientation="portrait"><label>Figures 58–66.</label><caption><p><italic><tp:taxon-name>Pectinivalva</tp:taxon-name></italic> spp., male genitalia, ventral view. <bold>58, 59</bold> <italic><tp:taxon-name>Pectinivalva (Pectinivalva) mystaconota</tp:taxon-name></italic>, paratype, slide EJvN 4106: <bold>58</bold> genital capsule <bold>59</bold> aedeagus <bold>60, 61</bold> <italic><tp:taxon-name>Pectinivalva (Casanovula) brevipalpa</tp:taxon-name></italic>, holotype, slide ANIC12111: <bold>60</bold> genital capsule <bold>61</bold> aedeagus <bold>62, 63</bold> <italic><tp:taxon-name>Pectinivalva (Casanovula) minotaurus</tp:taxon-name></italic>, paratype, slide CvdB110: <bold>62</bold> genital capsule <bold>63</bold> aedeagus <bold>64, 65</bold> <italic><tp:taxon-name>Pectinivalva (Menurella) scotodes</tp:taxon-name></italic>, paratype, slide ANIC11262: <bold>64</bold> genital capsule <bold>65</bold> aedeagus <bold>66</bold> <italic><tp:taxon-name>Pectinivalva (Menurella) acmenae</tp:taxon-name></italic>, paratype, slide ANIC10213 <bold>66</bold> genital capsule with aedeagus almost <italic>in situ</italic>. Scales 100 μm (59 same scale as 58).</p></caption><graphic xmlns:xlink="http://www.w3.org/1999/xlink" xlink:href="ZooKeys-278-001-g012.jpg" position="float" orientation="portrait" xlink:type="simple"/></fig><fig id="F14" position="float" orientation="portrait"><label>Figures 73–76.</label><caption><p><italic><tp:taxon-name>Pectinivalva</tp:taxon-name></italic> spp., female genitalia, ventral view. <bold>73</bold> <italic><tp:taxon-name>Pectinivalva (Pectinivalva) mystaconota</tp:taxon-name></italic> <bold>74</bold> <italic><tp:taxon-name>Pectinivalva (Casanovula) brevipalpa</tp:taxon-name></italic> <bold>75</bold> <italic><tp:taxon-name>Pectinivalva (Casanovula) minotaurus</tp:taxon-name></italic> <bold>76</bold> <italic><tp:taxon-name>Pectinivalva (Menurella) scotodes</tp:taxon-name></italic>.</p></caption><graphic xmlns:xlink="http://www.w3.org/1999/xlink" xlink:href="ZooKeys-278-001-g014.jpg" position="float" orientation="portrait" xlink:type="simple"/></fig><fig id="F16" position="float" orientation="portrait"><label>Figures 80–88.</label><caption><p><italic><tp:taxon-name>Pectinivalva</tp:taxon-name></italic> spp., female genitalia, ventral view. <bold>80–82</bold> <italic><tp:taxon-name>Pectinivalva (Pectinivalva) mystaconota</tp:taxon-name></italic>, paratype, slide ANIC10161 <bold>83–85</bold> <italic><tp:taxon-name>Pectinivalva (Casanovula) brevipalpa</tp:taxon-name></italic>, paratypes, slides ANIC11328, ANIC11238 (85) <bold>86–88</bold> <italic><tp:taxon-name>Pectinivalva (Casanovula) minotaurus</tp:taxon-name></italic>, paratypes, slides ANIC11327 (86), ANIC10209. Scales 100 μm, 200 μm (80, 88).</p></caption><graphic xmlns:xlink="http://www.w3.org/1999/xlink" xlink:href="ZooKeys-278-001-g016.jpg" position="float" orientation="portrait" xlink:type="simple"/></fig><fig id="F20" position="float" orientation="portrait"><label>Figures 109–114.</label><caption><p><italic><tp:taxon-name>Pectinivalva</tp:taxon-name></italic> spp., larval prothoracic sclerites. <bold>109–113</bold> Prosternites: <bold>109</bold> <italic><tp:taxon-name>Pectinivalva (Pectinivalva)</tp:taxon-name></italic> 138 <bold>110</bold> <italic><tp:taxon-name>Pectinivalva (Casanovula) brevipalpa</tp:taxon-name></italic> <bold>111</bold> <italic><tp:taxon-name>Pectinivalva (Casanovula) minotaurus</tp:taxon-name></italic> <bold>112</bold> <italic><tp:taxon-name>Pectinivalva (Menurella) scotodes</tp:taxon-name></italic> <bold>113</bold> <italic><tp:taxon-name>Pectinivalva (Enteucha) acmenae</tp:taxon-name></italic>. <bold>114</bold> <italic><tp:taxon-name>Pectinivalva (Pectinivalva)</tp:taxon-name></italic> 5, dorsal sclerite, showing surrounding reticulate cuticle; rings indicate positions of setae D1 and XD1.</p></caption><graphic xmlns:xlink="http://www.w3.org/1999/xlink" xlink:href="ZooKeys-278-001-g020.jpg" position="float" orientation="portrait" xlink:type="simple"/></fig><fig id="F22" position="float" orientation="portrait"><label>Figures 117–124.</label><caption><p><italic><tp:taxon-name>Pectinivalva</tp:taxon-name></italic> spp., larval leaf-mines. <bold>117</bold> <italic><tp:taxon-name>Pectinivalva (Casanovula) brevipalpa</tp:taxon-name></italic> on <italic><tp:taxon-name>Tristaniopsis collina</tp:taxon-name></italic> <bold>118</bold> <italic><tp:taxon-name>Pectinivalva (Casanovula) minotaurus</tp:taxon-name></italic> vacated mine on <italic><tp:taxon-name>Lophostemon confertus</tp:taxon-name></italic> <bold>119</bold> <italic><tp:taxon-name>Pectinivalva (Menurella) scotodes</tp:taxon-name></italic> on <italic><tp:taxon-name>Eucalyptus pilularis</tp:taxon-name></italic> <bold>120</bold> <italic><tp:taxon-name>Pectinivalva (Menurella) acmenae</tp:taxon-name></italic> on <italic><tp:taxon-name>Syzygium smithii</tp:taxon-name></italic> <bold>121, 122</bold> <italic><tp:taxon-name>Pectinivalva (Menurella) quintiniae</tp:taxon-name></italic> on <italic><tp:taxon-name>Quintinia verdonii</tp:taxon-name></italic> <bold>123</bold> <italic><tp:taxon-name>Pectinivalva (Menurella) xenadelpha</tp:taxon-name></italic> on <italic><tp:taxon-name>Syzygium acuminatissimum</tp:taxon-name></italic> <bold>124</bold> <italic><tp:taxon-name>Pectinivalva (Menurella) tribulatrix</tp:taxon-name></italic> vacated mine on <italic><tp:taxon-name>Rhodomyrtus macrocarpa</tp:taxon-name></italic>.</p></caption><graphic xmlns:xlink="http://www.w3.org/1999/xlink" xlink:href="ZooKeys-278-001-g022.jpg" position="float" orientation="portrait" xlink:type="simple"/></fig><fig id="F23" position="float" orientation="portrait"><label>Figures 125, 126.</label><caption><p><italic><tp:taxon-name>Pectinivalva (Casanovula)</tp:taxon-name></italic> and <italic><tp:taxon-name>Pectinivalva (Menurella)</tp:taxon-name></italic> spp., cocoon, pupa, live adults. <bold>125</bold> <italic><tp:taxon-name>Pectinivalva (Casanovula) minotaurus</tp:taxon-name></italic> cocoon <bold>126</bold> <italic><tp:taxon-name>Pectinivalva (Casanovula) minotaurus</tp:taxon-name></italic> male pupa (pharate adult), ventral view <bold>127</bold> <italic><tp:taxon-name>Pectinivalva (Casanovula) minotaurus</tp:taxon-name></italic> male pupa (pharate adult), dorsal view <bold>128</bold> <italic><tp:taxon-name>Pectinivalva (Menurella) quintiniae</tp:taxon-name></italic> live adult male <bold>129</bold> <italic><tp:taxon-name>Pectinivalva (Menurella) xenadelpha</tp:taxon-name></italic>, female holotype, live.</p></caption><graphic xmlns:xlink="http://www.w3.org/1999/xlink" xlink:href="ZooKeys-278-001-g023.jpg" position="float" orientation="portrait" xlink:type="simple"/></fig></tp:treatment-sec><ref-list><ref id="B23"><mixed-citation xmlns:xlink="http://www.w3.org/1999/xlink" xlink:type="simple"><person-group><name name-style="western"><surname>Moulds</surname><given-names>MS</given-names></name></person-group> (<year>1977</year>)<article-title> Field observations on behaviour of a north Queensland species of <italic>Phytalmia</italic> (Diptera: Tephritidae).</article-title><source>Australian Journal of Entomology </source><volume>16</volume>: <fpage>347</fpage>-<lpage>352</lpage>. doi: <ext-link ext-link-type="uri" xlink:href="http://dx.doi.org/10.1111/j.1440–6055.1977.tb00116.x" xlink:type="simple">10.1111/j.1440–6055.1977.tb00116.x</ext-link></mixed-citation></ref><ref id="B37"><mixed-citation xmlns:xlink="http://www.w3.org/1999/xlink" xlink:type="simple"><person-group><name name-style="western"><surname>Yang</surname><given-names>L</given-names></name><name name-style="western"><surname>Kendrick</surname><given-names>RC</given-names></name><name name-style="western"><surname>Li</surname><given-names>H</given-names></name></person-group> (<year>2012</year>)<article-title> Taxonomic study of the genus <italic>Thisizima</italic> Walker, 1864 in China, with descriptions of two new species (Lepidoptera: Tineidae).</article-title><source>ZooKeys </source><volume>254</volume>: <fpage>109</fpage>-<lpage>120</lpage>. doi: <ext-link ext-link-type="uri" xlink:href="http://dx.doi.org/10.3897/zookeys.254.3952" xlink:type="simple">10.3897/zookeys.254.3952</ext-link></mixed-citation></ref></ref-list></tp:taxon-treatment>
