# Supplementary material for: Phylogeny and host-plant relationships of the Australian Myrtaceae leafmining moth genus Pectinivalva (Lepidoptera, Nepticulidae), with new subgenera and species
Source: Zookeys. 2013 Mar 15;(278):1–64. doi: 10.3897/zookeys.278.4743 (PMC3677346; doi:10.3897/zookeys.278.4743)
Supplement: XML Treatment for Menurella [file zookeys.278.4743-treatment8.xml]

<!DOCTYPE tp:taxon-treatment
  PUBLIC "-//TaxonX//DTD Taxonomic Treatment Publishing DTD v0 20100105//EN" "tax-treatment-NSO.dtd">
<tp:taxon-treatment xmlns:tp="http://www.plazi.org/taxpub"><tp:treatment-meta><mixed-citation publication-type="journal"><person-group><name><surname>Hoare</surname><given-names>Robert J.B.</given-names></name><name><surname>van Nieukerken</surname><given-names>Erik J.</given-names></name></person-group><article-title>Phylogeny and host-plant relationships of the Australian Myrtaceae leafmining moth genus 
                    <italic>Pectinivalva</italic> (Lepidoptera, Nepticulidae), with new subgenera and species</article-title><source>Zookeys</source><day>15</day><month>3</month><year>2013</year><volume>2013</volume><issue>278</issue><fpage>1</fpage><lpage>64</lpage><pub-id pub-id-type="doi">10.3897/zookeys.278.4743</pub-id></mixed-citation></tp:treatment-meta><tp:nomenclature><label>Subgenus</label><tp:taxon-name>
                        <tp:taxon-name-part taxon-name-part-type="genus">Menurella</tp:taxon-name-part>
                    </tp:taxon-name><tp:taxon-authority>Hoare</tp:taxon-authority><tp:taxon-status xmlns:xlink="http://www.w3.org/1999/xlink" xlink:type="simple">subgen. n.</tp:taxon-status></tp:nomenclature><tp:treatment-sec sec-type="Type species"><title>Type species.</title><p><italic><tp:taxon-name>Pectinivalva (Menurella) scotodes</tp:taxon-name></italic> sp. n.</p></tp:treatment-sec><tp:treatment-sec sec-type="Description"><title>Description.</title><p>Adults. Head capsule (<xref ref-type="fig" rid="F6">Figs 21, 22</xref>): labial palpi 3-segmented; interocular index 0.49–0.84. Antennae in male occasionally broadened in middle, or with pedicel and segment 1 of flagellum modified as in <xref ref-type="fig" rid="F6">Fig. 22</xref>. Collar consisting of piliform scales (lamellate scales in one undescribed species). Wingspan3.2–7.0 mm. Thorax and forewing usually unicolorous greyish to fuscous, or with transverse pale fascia or opposite pale spots on costa and tornus at 2/3, occasionally yellowish with dark markings. Costa of forewing in male sometimes with a tuft of very narrow stiff scales towards base. Hindwing of male occasionally expanded at base; androconial pocket often present. Underside of forewing in male sometimes with androconia. Wing venation (<xref ref-type="fig" rid="F8">Figs 34–36</xref>): R2+3 in forewing absent. Abdomen: S2a with or without spines. Legs: fore-tibia in male of those species with androconial pocket usually thickened above with blackish scales.</p><p>Male genitalia (<xref ref-type="fig" rid="F11">Figs 49–57</xref>, <xref ref-type="fig" rid="F12">64</xref><xref ref-type="fig" rid="F13">–72</xref>). Vinculum with lateral arms often conspicuously forked apically; the lower branchsupporting the uncus and the upper branch the tegumen. Uncus apically bifid. Valva (<xref ref-type="fig" rid="F11">Figs 50, 53, 56</xref>) variable in shape; pectinifer with ca. 9–34 (usually fewer than 20) peg-like, spine-like or broad tooth-like elements, or reduced to a thickening along caudal edge of valva. Transverse bar of transtilla absent (present in <italic><tp:taxon-name>Pectinivalva (Menurella)</tp:taxon-name></italic> 119). Aedeagus (<xref ref-type="fig" rid="F11">Figs 51, 54, 57</xref>, <xref ref-type="fig" rid="F12">65, 66</xref>, <xref ref-type="fig" rid="F13">69, 72</xref>): cathrema associated with the apex of a long tubular sclerotization.</p><fig id="F11" position="float" orientation="portrait"><label>Figures 49–57.</label><caption><p><italic><tp:taxon-name>Pectinivalva (Menurella)</tp:taxon-name></italic> spp., male genitalia, ventral view. <bold>49–51</bold> <italic><tp:taxon-name>Pectinivalva (Menurella) scotodes</tp:taxon-name></italic>: <bold>49</bold> genital capsule <bold>50</bold> left valva <bold>51</bold> aedeagus <bold>52–54</bold> <italic><tp:taxon-name>Pectinivalva (Menurella) acmenae</tp:taxon-name></italic>: <bold>52</bold> genital capsule <bold>53</bold> left valva <bold>54 </bold>aedeagus <bold>55–57</bold> <italic><tp:taxon-name>Pectinivalva (Menurella) quintiniae</tp:taxon-name></italic>: <bold>55</bold> genital capsule <bold>56</bold> left valva <bold>57</bold> aedeagus.</p></caption><graphic xmlns:xlink="http://www.w3.org/1999/xlink" xlink:href="ZooKeys-278-001-g011.jpg" position="float" orientation="portrait" xlink:type="simple"/></fig><fig id="F12" position="float" orientation="portrait"><label>Figures 58–66.</label><caption><p><italic><tp:taxon-name>Pectinivalva</tp:taxon-name></italic> spp., male genitalia, ventral view. <bold>58, 59</bold> <italic><tp:taxon-name>Pectinivalva (Pectinivalva) mystaconota</tp:taxon-name></italic>, paratype, slide EJvN 4106: <bold>58</bold> genital capsule <bold>59</bold> aedeagus <bold>60, 61</bold> <italic><tp:taxon-name>Pectinivalva (Casanovula) brevipalpa</tp:taxon-name></italic>, holotype, slide ANIC12111: <bold>60</bold> genital capsule <bold>61</bold> aedeagus <bold>62, 63</bold> <italic><tp:taxon-name>Pectinivalva (Casanovula) minotaurus</tp:taxon-name></italic>, paratype, slide CvdB110: <bold>62</bold> genital capsule <bold>63</bold> aedeagus <bold>64, 65</bold> <italic><tp:taxon-name>Pectinivalva (Menurella) scotodes</tp:taxon-name></italic>, paratype, slide ANIC11262: <bold>64</bold> genital capsule <bold>65</bold> aedeagus <bold>66</bold> <italic><tp:taxon-name>Pectinivalva (Menurella) acmenae</tp:taxon-name></italic>, paratype, slide ANIC10213 <bold>66</bold> genital capsule with aedeagus almost <italic>in situ</italic>. Scales 100 μm (59 same scale as 58).</p></caption><graphic xmlns:xlink="http://www.w3.org/1999/xlink" xlink:href="ZooKeys-278-001-g012.jpg" position="float" orientation="portrait" xlink:type="simple"/></fig><fig id="F13" position="float" orientation="portrait"><label>Figures 67–72.</label><caption><p><italic><tp:taxon-name>Pectinivalva (Menurella)</tp:taxon-name></italic> spp., male genitalia, ventral view. <bold>67–69</bold> <italic><tp:taxon-name>Pectinivalva (Menurella) quintiniae</tp:taxon-name></italic>, holotype, slide ANIC18720 and paratype, slide EJvN3736 (69): <bold>67</bold>, <bold>68</bold> genitalia with aedeagus <italic>in situ</italic> <bold>69</bold> aedeagus <bold>70–72</bold> <italic><tp:taxon-name>Pectinivalva (Menurella) tribulatrix</tp:taxon-name></italic>, holotype, slide ANIC18721: <bold>70</bold> genitalia with aedeagus <italic>in situ</italic> <bold>71 </bold>close-up of gnathos and pectinifer <bold>72</bold> close-up of aedeagus showing tubular sclerite associated with cathrema. Scales 100 μm, 50 μm (71, 72).</p></caption><graphic xmlns:xlink="http://www.w3.org/1999/xlink" xlink:href="ZooKeys-278-001-g013.jpg" position="float" orientation="portrait" xlink:type="simple"/></fig><p>Female genitalia (<xref ref-type="fig" rid="F15">Figs 76–79</xref>, <xref ref-type="fig" rid="F17">89</xref><xref ref-type="fig" rid="F18">–103</xref>). Lateral sclerites of vestibulum present: forked or thickened. Accessory sac absent. Corpus bursae with extent of pectinations more or less reduced; signum either a small weakly toothed band (<italic><tp:taxon-name>Pectinivalva (Menurella) acmenae</tp:taxon-name></italic>, <italic><tp:taxon-name>Pectinivalva (Menurella) xenadelpha</tp:taxon-name></italic> and <italic><tp:taxon-name>Pectinivalva (Menurella) quintiniae</tp:taxon-name></italic>) or 2 concentric ovals of fence-like marks.</p><p>Larva. Head (<xref ref-type="fig" rid="F19">Figs 107, 108</xref>) always more or less cordate, never pyriform. Chaetotaxy: T2 with 10 or 11 pairs of setae (D1 usually present; L3 present or absent). Otherwise not distinguished from that of <italic><tp:taxon-name>Pectinivalva (Casanovula)</tp:taxon-name></italic>.</p></tp:treatment-sec><tp:treatment-sec sec-type="Biology"><title>Biology.</title><p>Host-plants: <italic><tp:taxon-name>Syzygium</tp:taxon-name></italic> R.Br. ex Gaertn.species (formerly in <italic><tp:taxon-name>Acmena</tp:taxon-name></italic>), <italic><tp:taxon-name>Leptospermum</tp:taxon-name></italic> Forst. et f. spp., <italic><tp:taxon-name>Angophora</tp:taxon-name></italic> Cav. spp., <italic><tp:taxon-name>Corymbia maculata</tp:taxon-name></italic> (Hook.) K.D. Hill &amp; L.A.S. Johnson, <italic><tp:taxon-name>Rhodomyrtus macrocarpa</tp:taxon-name></italic> Benth., <italic><tp:taxon-name>Eucalyptus</tp:taxon-name></italic> spp., probably other <tp:taxon-name>Myrtaceae</tp:taxon-name>, and with one species on <tp:taxon-name>Paracryphiaceae</tp:taxon-name> (<italic><tp:taxon-name>Quintinia</tp:taxon-name></italic>). Mine (<xref ref-type="fig" rid="F22">Figs 119–124</xref>): usually a narrow gallery more or less filled with frass, occasionally a very short gallery leading to and enveloped by a blotch; exit-hole usually a small semicircular hole.</p></tp:treatment-sec><tp:treatment-sec sec-type="Diagnosis"><title>Diagnosis.</title><p>See <xref ref-type="table" rid="T1">Table 1</xref>.</p></tp:treatment-sec><tp:treatment-sec sec-type="Distribution"><title>Distribution.</title><p>Australia (known from all states and territories), Indonesia (Borneo: Kalimantan).</p></tp:treatment-sec><tp:treatment-sec sec-type="Derivation"><title>Derivation.</title><p>The subgeneric name is the diminutive of <italic><tp:taxon-name>Menura</tp:taxon-name></italic>, the genus to which the lyre-bird belongs. It stems from a fancied resemblance between the uncus in some species of the group and the tail of the male lyre-bird. It should be treated as feminine.</p></tp:treatment-sec><tp:treatment-sec sec-type="Included species"><title>Included species.</title><p>In addition to eleven described and new species, also approximately 70 undescribed species in the anic, of which the following, cited by their anic rearing numbers, have been studied in detail for the current work: <italic><tp:taxon-name>Pectinivalva (Menurella)</tp:taxon-name></italic> 2; <italic><tp:taxon-name>Pectinivalva (Menurella)</tp:taxon-name></italic> 91; <italic><tp:taxon-name>Pectinivalva (Menurella)</tp:taxon-name></italic> 119.</p><!--PageBreak--></tp:treatment-sec><tp:treatment-sec sec-type="Discussion"><title>Discussion.</title><p><italic><tp:taxon-name>Menurella</tp:taxon-name></italic> is the most diverse of the three subgenera of <italic><tp:taxon-name>Pectinivalva</tp:taxon-name></italic>, in terms of numbers of species, morphology and host-plant choice. Below we describe the type species <italic><tp:taxon-name>Pectinivalva (Menurella) scotodes</tp:taxon-name></italic>, three morphologically unusual rainforest species <!--PageBreak--><italic><tp:taxon-name>Pectinivalvaacmenae</tp:taxon-name></italic>, <italic><tp:taxon-name>Pectinivalva xenadelpha</tp:taxon-name></italic>, <italic><tp:taxon-name>Pectinivalva tribulatrix</tp:taxon-name></italic>, and <italic><tp:taxon-name>Pectinivalva quintiniae</tp:taxon-name></italic> with unusual morphology and host-plant.</p><p><italic><tp:taxon-name>Pectinivalva (Menurella)</tp:taxon-name></italic> is equivalent to the <italic><tp:taxon-name>Pectinivalva funeralis</tp:taxon-name></italic> group of <xref ref-type="bibr" rid="B15">Hoare et al. (1997)</xref>.</p></tp:treatment-sec><tp:treatment-sec><!--Section generated to contain objects referenced in tp:taxon-treatment.--><fig id="F6" position="float" orientation="portrait"><label>Figures 19–27.</label><caption><p><italic><tp:taxon-name>Pectinivalva</tp:taxon-name></italic> spp, adult male heads, anterior view. <bold>19</bold> <italic><tp:taxon-name>Pectinivalva (Pectinivalva)</tp:taxon-name></italic> 138, head <bold>20</bold> <italic><tp:taxon-name>Pectinivalva (Pectinivalva)</tp:taxon-name></italic> 138 antennal base <bold>21</bold> <italic><tp:taxon-name>Pectinivalva (Menurella) scotodes</tp:taxon-name></italic>, head <bold>22</bold> <italic><tp:taxon-name>Pectinivalva (Menurella) scotodes</tp:taxon-name></italic> antennal base <bold>23–26</bold> <italic><tp:taxon-name>Pectinivalva (Casanovula) brevipalpa</tp:taxon-name></italic>: <bold>23</bold> head <bold>24</bold> antennal base <bold>25</bold> flagellomeres 1–7, showing sensillum vesiculocladum <bold>26</bold> labial palpus <bold>27</bold> <italic><tp:taxon-name>Pectinivalva (Casanovula) minotaurus</tp:taxon-name></italic> labial palpus.</p></caption><graphic xmlns:xlink="http://www.w3.org/1999/xlink" xlink:href="ZooKeys-278-001-g006.jpg" position="float" orientation="portrait" xlink:type="simple"/></fig><fig id="F8" position="float" orientation="portrait"><label>Figures 31–36.</label><caption><p><italic><tp:taxon-name>Pectinivalva</tp:taxon-name></italic> spp., wing venation. <bold>31</bold> <italic><tp:taxon-name>Pectinivalva (Pectinivalva) mystaconota</tp:taxon-name></italic>, male <bold>32</bold> <italic><tp:taxon-name>Pectinivalva (Pectinivalva) mystaconota</tp:taxon-name></italic>, female <bold>33</bold> <italic><tp:taxon-name>Pectinivalva (Casanovula) brevipalpa</tp:taxon-name></italic> male <bold>34</bold> <italic><tp:taxon-name>Pectinivalva (Menurella) scotodes</tp:taxon-name></italic> female <bold>35</bold> <italic><tp:taxon-name>Pectinivalva (Menurella) scotodes</tp:taxon-name></italic> male <bold>36</bold> <italic><tp:taxon-name>Pectinivalva (Menurella) acmenae</tp:taxon-name></italic> female.</p></caption><graphic xmlns:xlink="http://www.w3.org/1999/xlink" xlink:href="ZooKeys-278-001-g008.jpg" position="float" orientation="portrait" xlink:type="simple"/></fig><fig id="F15" position="float" orientation="portrait"><label>Figures 77–79.</label><caption><p><italic><tp:taxon-name>Pectinivalva (Menurella)</tp:taxon-name></italic> spp., female genitalia, ventral view. <bold>77</bold> <italic><tp:taxon-name>Pectinivalva (Menurella) acmenae</tp:taxon-name></italic> <bold>78</bold> <italic><tp:taxon-name>Pectinivalva (Menurella) quintiniae</tp:taxon-name></italic> <bold>79</bold> <italic><tp:taxon-name>Pectinivalva (Menurella) quintiniae</tp:taxon-name></italic>, apophyses and papillae anales.</p></caption><graphic xmlns:xlink="http://www.w3.org/1999/xlink" xlink:href="ZooKeys-278-001-g015.jpg" position="float" orientation="portrait" xlink:type="simple"/></fig><fig id="F17" position="float" orientation="portrait"><label>Figures 89–97.</label><caption><p><italic><tp:taxon-name>Pectinivalva(Menurella)</tp:taxon-name></italic> spp., female genitalia, ventral view. <bold>89–91</bold> <italic><tp:taxon-name>Pectinivalva (Menurella) scotodes</tp:taxon-name></italic>, paratype, slideANIC11263 <bold>92–94</bold> <italic><tp:taxon-name>Pectinivalva (Menurella) acmenae</tp:taxon-name></italic>, paratype, slideANIC11242 <bold>95–97</bold> <italic><tp:taxon-name>Pectinivalva (Menurella) quintiniae</tp:taxon-name></italic>, paratype, slide EJvN3961. Scales 200 μm (89, 92, 95), 100 μm.</p></caption><graphic xmlns:xlink="http://www.w3.org/1999/xlink" xlink:href="ZooKeys-278-001-g017.jpg" position="float" orientation="portrait" xlink:type="simple"/></fig><fig id="F18" position="float" orientation="portrait"><label>Figures 98–103.</label><caption><p><italic>Pectinivalva (Menurella)</italic> spp., female genitalia, ventral view. <bold>98–100</bold> <italic><tp:taxon-name>Pectinivalva (Menurella) xenadelpha</tp:taxon-name></italic>, holotype, slide EJvN3738 <bold>101–103</bold> <italic><tp:taxon-name>Pectinivalva (Menurella) tribulatrix</tp:taxon-name></italic>, paratype, slide EJvN3963. Scales 100 μm, 50 μm (99, 100, 102).</p></caption><graphic xmlns:xlink="http://www.w3.org/1999/xlink" xlink:href="ZooKeys-278-001-g018.jpg" position="float" orientation="portrait" xlink:type="simple"/></fig><fig id="F19" position="float" orientation="portrait"><label>Figures 104–108.</label><caption><p><italic><tp:taxon-name>Pectinivalva</tp:taxon-name></italic> spp., larval heads, dorsal view (head capsule to left, tentorium above right, mandible below right). <bold>104</bold> <italic><tp:taxon-name>Pectinivalva (Pectinivalva)</tp:taxon-name></italic> 138 <bold>105</bold> <italic><tp:taxon-name>Pectinivalva (Casanovula) brevipalpa</tp:taxon-name></italic> <bold>106</bold> <italic><tp:taxon-name>Pectinivalva (Casanovula) minotaurus</tp:taxon-name></italic> <bold>107</bold> <italic><tp:taxon-name>Pectinivalva (Menurella) scotodes</tp:taxon-name></italic> <bold>108</bold> <italic><tp:taxon-name>Pectinivalva (Menurella) quintiniae</tp:taxon-name></italic>.</p></caption><graphic xmlns:xlink="http://www.w3.org/1999/xlink" xlink:href="ZooKeys-278-001-g019.jpg" position="float" orientation="portrait" xlink:type="simple"/></fig><fig id="F22" position="float" orientation="portrait"><label>Figures 117–124.</label><caption><p><italic><tp:taxon-name>Pectinivalva</tp:taxon-name></italic> spp., larval leaf-mines. <bold>117</bold> <italic><tp:taxon-name>Pectinivalva (Casanovula) brevipalpa</tp:taxon-name></italic> on <italic><tp:taxon-name>Tristaniopsis collina</tp:taxon-name></italic> <bold>118</bold> <italic><tp:taxon-name>Pectinivalva (Casanovula) minotaurus</tp:taxon-name></italic> vacated mine on <italic><tp:taxon-name>Lophostemon confertus</tp:taxon-name></italic> <bold>119</bold> <italic><tp:taxon-name>Pectinivalva (Menurella) scotodes</tp:taxon-name></italic> on <italic><tp:taxon-name>Eucalyptus pilularis</tp:taxon-name></italic> <bold>120</bold> <italic><tp:taxon-name>Pectinivalva (Menurella) acmenae</tp:taxon-name></italic> on <italic><tp:taxon-name>Syzygium smithii</tp:taxon-name></italic> <bold>121, 122</bold> <italic><tp:taxon-name>Pectinivalva (Menurella) quintiniae</tp:taxon-name></italic> on <italic><tp:taxon-name>Quintinia verdonii</tp:taxon-name></italic> <bold>123</bold> <italic><tp:taxon-name>Pectinivalva (Menurella) xenadelpha</tp:taxon-name></italic> on <italic><tp:taxon-name>Syzygium acuminatissimum</tp:taxon-name></italic> <bold>124</bold> <italic><tp:taxon-name>Pectinivalva (Menurella) tribulatrix</tp:taxon-name></italic> vacated mine on <italic><tp:taxon-name>Rhodomyrtus macrocarpa</tp:taxon-name></italic>.</p></caption><graphic xmlns:xlink="http://www.w3.org/1999/xlink" xlink:href="ZooKeys-278-001-g022.jpg" position="float" orientation="portrait" xlink:type="simple"/></fig><table-wrap id="T1" position="float" orientation="portrait"><label>Table 1.</label><caption><p>Diagnosis of the subgenera of <italic><tp:taxon-name>Pectinivalva</tp:taxon-name></italic>. Character states regarded as apomorphic are marked with an asterisk.<bold>&lt;br/&gt;</bold> </p></caption><table><tbody><tr><th rowspan="1" colspan="1"><bold>Character</bold></th><th rowspan="1" colspan="1"><bold><italic><tp:taxon-name>Pectinivalva (Pectinivalva)</tp:taxon-name></italic></bold></th><th rowspan="1" colspan="1"><bold><italic><tp:taxon-name>Pectinivalva (Casanovula)</tp:taxon-name></italic></bold></th><th rowspan="1" colspan="1"><bold><italic><tp:taxon-name>Pectinivalva (Menurella)</tp:taxon-name></italic></bold></th></tr><tr><td rowspan="1" colspan="1">Forewing coloration</td><td rowspan="1" colspan="1"><underline>+</underline> unicolorous, or with costal streak</td><td rowspan="1" colspan="1">*purplish, usually with shining fascia</td><td rowspan="1" colspan="1"><underline>+</underline> unicolorous, or with white fascia or opposite spots</td></tr><tr><td rowspan="1" colspan="1">Forewing venation: R2+3</td><td rowspan="1" colspan="1">Present</td><td rowspan="1" colspan="1">*Absent</td><td rowspan="1" colspan="1">*Absent</td></tr><tr><td rowspan="1" colspan="1">Male genitalia: uncus apex</td><td rowspan="1" colspan="1">Undivided</td><td rowspan="1" colspan="1">*Bifid</td><td rowspan="1" colspan="1">*Bifid</td></tr><tr><td rowspan="1" colspan="1">Male genitalia: vinculum </td><td rowspan="1" colspan="1">Rounded or weakly concave</td><td rowspan="1" colspan="1">*Strongly concave to H-shaped</td><td rowspan="1" colspan="1">Rounded to strongly concave</td></tr><tr><td rowspan="1" colspan="1">Male genitalia: cathrema</td><td rowspan="1" colspan="1">With 2–3 associated sclerites</td><td rowspan="1" colspan="1">Usually 1 or no associated sclerites&lt;br/&gt; (2–3 in <italic>brevipalpa</italic>)</td><td rowspan="1" colspan="1">*Supported by a sclerotized tube</td></tr><tr><td rowspan="1" colspan="1">Female genitalia: vestibulum</td><td rowspan="1" colspan="1">Lateral sclerites narrow or absent</td><td rowspan="1" colspan="1">Lateral sclerites narrow</td><td rowspan="1" colspan="1">*Lateral sclerites forked or broad</td></tr><tr><td rowspan="1" colspan="1">Female genitalia: signum</td><td rowspan="1" colspan="1">Longitudinal toothed band with lacunae</td><td rowspan="1" colspan="1">*Absent</td><td rowspan="1" colspan="1">*Oval toothed band or concentric ovals of parallel spinules</td></tr><tr><td rowspan="1" colspan="1">Larva: antenna</td><td rowspan="1" colspan="1">3-segmented</td><td rowspan="1" colspan="1">*2-segmented</td><td rowspan="1" colspan="1">*2-segmented or 1-segmented</td></tr><tr><td rowspan="1" colspan="1">Larva: D setae of mesothorax</td><td rowspan="1" colspan="1">*1 pair</td><td rowspan="1" colspan="1">2 pairs (occasionally 1)</td><td rowspan="1" colspan="1">2 pairs (occasionally 1)</td></tr><tr><td rowspan="1" colspan="1">Larva: spinosity of cuticle</td><td rowspan="1" colspan="1">*Spines absent</td><td rowspan="1" colspan="1">Spines present</td><td rowspan="1" colspan="1">Spines present</td></tr><tr><td rowspan="1" colspan="1">Larva: texture of cuticle</td><td rowspan="1" colspan="1">*Sculptured and reticulate</td><td rowspan="1" colspan="1">Smooth</td><td rowspan="1" colspan="1">Smooth</td></tr></tbody></table></table-wrap></tp:treatment-sec><ref-list><ref id="B15"><mixed-citation xmlns:xlink="http://www.w3.org/1999/xlink" xlink:type="simple"><!--PageBreak--><person-group><name name-style="western"><surname>Hoare</surname><given-names>RJB</given-names></name><name name-style="western"><surname>Johansson</surname><given-names>R</given-names></name><name name-style="western"><surname>Nieukerken</surname><given-names>EJ van</given-names></name><name name-style="western"><surname>Nielsen</surname><given-names>ES</given-names></name></person-group> (<year>1997</year>)<article-title> Australian Nepticulidae (Lepidoptera): redescription of the named species.</article-title><source>Entomologica Scandinavica </source><volume>28</volume>: <fpage>1</fpage>-<lpage>26</lpage>. doi: <ext-link ext-link-type="uri" xlink:href="http://dx.doi.org/10.1163/187631297X00132" xlink:type="simple">10.1163/187631297X00132</ext-link></mixed-citation></ref></ref-list></tp:taxon-treatment>
