# Supplementary material for: Phylogeny and host-plant relationships of the Australian Myrtaceae leafmining moth genus Pectinivalva (Lepidoptera, Nepticulidae), with new subgenera and species
Source: Zookeys. 2013 Mar 15;(278):1–64. doi: 10.3897/zookeys.278.4743 (PMC3677346; doi:10.3897/zookeys.278.4743)
Supplement: XML Treatment for Pectinivalva (Menurella) acmenae [file zookeys.278.4743-treatment10.xml]

<!DOCTYPE tp:taxon-treatment
  PUBLIC "-//TaxonX//DTD Taxonomic Treatment Publishing DTD v0 20100105//EN" "tax-treatment-NSO.dtd">
<tp:taxon-treatment xmlns:tp="http://www.plazi.org/taxpub"><tp:treatment-meta><mixed-citation publication-type="journal"><person-group><name><surname>Hoare</surname><given-names>Robert J.B.</given-names></name><name><surname>van Nieukerken</surname><given-names>Erik J.</given-names></name></person-group><article-title>Phylogeny and host-plant relationships of the Australian Myrtaceae leafmining moth genus 
                    <italic>Pectinivalva</italic> (Lepidoptera, Nepticulidae), with new subgenera and species</article-title><source>Zookeys</source><day>15</day><month>3</month><year>2013</year><volume>2013</volume><issue>278</issue><fpage>1</fpage><lpage>64</lpage><pub-id pub-id-type="doi">10.3897/zookeys.278.4743</pub-id></mixed-citation></tp:treatment-meta><tp:nomenclature><tp:taxon-name>
                        <tp:taxon-name-part taxon-name-part-type="genus">Pectinivalva</tp:taxon-name-part>
                        (<tp:taxon-name-part taxon-name-part-type="subgenus">Menurella</tp:taxon-name-part>)
                        <tp:taxon-name-part taxon-name-part-type="species">acmenae</tp:taxon-name-part>
                    <object-id xmlns:xlink="http://www.w3.org/1999/xlink" xlink:type="simple">urn:lsid:zoobank.org:act:6720E8F8-1B68-45B0-B6EE-A94F9D8F0ADA</object-id>
								<object-id xmlns:xlink="http://www.w3.org/1999/xlink" xlink:type="simple">http://species-id.net/wiki/Pectinivalva_acmenae</object-id>
								</tp:taxon-name><tp:taxon-authority>Hoare</tp:taxon-authority><tp:taxon-status xmlns:xlink="http://www.w3.org/1999/xlink" xlink:type="simple">sp. n.</tp:taxon-status></tp:nomenclature><tp:treatment-sec sec-type="Material examined"><title>Material examined.</title><p>Holotype. ♂, 35.37S, 150.16E, 1 km SE of East Lynne, Kioloa State Forest, N.S.W., <italic><tp:taxon-name>Acmena smithii</tp:taxon-name></italic>, emg. 12.x.1995, R.J.B. Hoare. Paratypes. 3♂, 3♀, same data as holotype, emg. 10–21.x.1995; 2♂, 36.19S, 150.03E, Mt Dromedary, N.S.W., emg. 22, 24.x.1995, R.J.B. Hoare, E.S. Nielsen and M.J. Matthews, genitalia slides 10213, 11242 (anic); 2♂, 28.42S,153.37E, Broken Head NR, N.S.W., 13.vii.2000, emg. 15–18.viii.2000, <italic><tp:taxon-name>Acmena smithii</tp:taxon-name></italic>, R.J.B. Hoare, C. van den Berg, bred in NL, slide EJvN3541 (rmnh).</p></tp:treatment-sec><tp:treatment-sec sec-type="Description"><title>Description.</title><p>Male (<xref ref-type="fig" rid="F4">Fig. 12</xref>). Wingspan 4.5–5.5 mm. Head: frontal tuft ferruginous; collar inconspicuous, consisting of white, grey-tipped scales; eyecaps anteriorly white, posteriorly shining grey with bluish reflections; antennae shining dark grey, whitish beneath, ca. 35 segments. Thorax, tegulae and forewing uniform shining dark grey with strong blue reflections; an inconspicuous tornal spot consisting of a few white scales; cilia dark grey. Hindwing unmodified, pale grey; cilia pale grey. Under<!--PageBreak--><!--PageBreak-->side: forewing grey with faint brassy reflections; hindwing grey. Abdomen shining dark grey; anal tuft inconspicuous, dark grey.</p><p>Female (<xref ref-type="fig" rid="F4">Fig. 13</xref>). Wingspan 5.2–5.6 mm. Similar to male, but antenna with 23–25 segments, and forewing rather broader. Wing venation as in <xref ref-type="fig" rid="F8">Fig. 36</xref>. Abdominal tip not as broad and ‘square’ as in females of other <italic><tp:taxon-name>Pectinivalva</tp:taxon-name></italic> spp.</p><p>Male genitalia(<xref ref-type="fig" rid="F11">Figs 52–54</xref>, <xref ref-type="fig" rid="F12">66</xref>). Capsule ca. 425 μm long, forming a narrow triangle. Anterior edge of vinculum excavated in a half-oblong. Tegumen rounded, with ventral extensions on each side overlapping lateral arms of gnathos. Uncus rectangular, bilobed, lobes slightly produced, with 3 setae on each. Gnathos central element long, reaching just beyond uncus, ending in small swelling. Valva (<xref ref-type="fig" rid="F11">Fig. 53</xref>) ca. 210 μm long, squarish, more rounded caudally and produced into a short point at exterior corner of apex; apical ½ with numerous spine-like setae on dorsal surface; pectinifer consisting of ca. 18 spine-like elements. Long sublateral processes present. Juxta a weak subcircular plate. Aedeagus (<xref ref-type="fig" rid="F11">Figs 54</xref>, <xref ref-type="fig" rid="F12">66</xref>) ca. 510 μm long, a curved spine arising towards apex on left, a shorter spine to right of this one, a third spine in line with second and anterior to it. Vesica basally with cathrema surrounded by a field of many broad, short cornuti; a separate field of ca. 9 long narrow cornuti above opening of ejaculatory duct.</p><p>Female genitalia(<xref ref-type="fig" rid="F15">Fig. 77</xref>, <xref ref-type="fig" rid="F17">92–94</xref>). Total length ca. 760 μm. T9 prominent, with a group of 5–6 setae on each side. Apophyses anteriores rather narrow, curved inwards; apophyses posteriores narrow, straight, approximately equal in length to anteriores. Lateral sclerotizations of vestibulum strongly developed, forked, the bifurcations diverging widely, anterior pair blunt, posterior pair pointed. Ductus spermathecae with 4½ convolutions. Posterior part of corpus broad, folded, without markings; anterior part rounded, with rows of inconspicuous pectinations; signum consisting of broken linear sclerotization surrounded by oval sclerotized ring with blunt dentitions.</p><p>Larva. Green. Length of head ca. 440 μm; width ca. 350 μm. Thorax: prothoracic sternite in shape of Y with expanded base (<xref ref-type="fig" rid="F20">Fig. 113</xref>); an additional small roundish sclerite on each side of this and antero-dorsal to SV and V group of setae. Chaetotaxy and spinosity: T2 with 11 pairs of setae (L3 present); otherwise as described for subgenus <italic><tp:taxon-name>Casanovula</tp:taxon-name></italic>. Anal rods distinctly forked posteriorly.</p></tp:treatment-sec><tp:treatment-sec sec-type="Biology"><title>Biology.</title><p>Host plant: <italic><tp:taxon-name>Syzygium smithii</tp:taxon-name></italic> (Poir.) Nied. (<tp:taxon-name>Myrtaceae</tp:taxon-name>) (formerly <italic><tp:taxon-name>Acmena smithii</tp:taxon-name></italic>), common lilly pilly. Egg: almost invariably on upperside, usually near leaf margin. Mine (<xref ref-type="fig" rid="F22">Fig. 120</xref>): a long, very narrow contorted gallery, filled with brown frass apart from irregular crenulations along mine edge; exit-hole on underside, a semicircular hole. Cocoon: reddish brown. Occupied mines were collected on 30 July and 3 August.</p></tp:treatment-sec><tp:treatment-sec sec-type="Diagnosis"><title>Diagnosis.</title><p>This is the one of three known species of <italic><tp:taxon-name>Pectinivalva</tp:taxon-name></italic> in which the forewings have a bluish lustre but no transverse fascia. The others are <italic><tp:taxon-name>Pectinivalva xenadelpha</tp:taxon-name></italic> and <italic><tp:taxon-name>Pectinivalva quintiniae</tp:taxon-name></italic>, both described and diagnosed below. There is an undescribed Australian species of <italic><tp:taxon-name>Stigmella</tp:taxon-name></italic> which sometimes occurs together with <italic><tp:taxon-name>Pectinivalva (Menurella) acmenae</tp:taxon-name></italic>, and in which the forewings are similarly unicolorous dark blue; however, the <italic><tp:taxon-name>Stigmella</tp:taxon-name></italic> species is distinctly larger (wingspan 6–8 mm), and has a collar consisting of white lamellate scales; its larva is a leaf-miner on <italic><tp:taxon-name>Baloghia inophylla</tp:taxon-name></italic> (G. Forster) P. Green (<tp:taxon-name>Euphorbiaceae</tp:taxon-name>).</p><!--PageBreak--></tp:treatment-sec><tp:treatment-sec sec-type="Distribution"><title>Distribution.</title><p>New South Wales. Vacated mines probably of this species were seen abundantly along the coast near Manley, Sydney.</p></tp:treatment-sec><tp:treatment-sec sec-type="DNA barcode"><title>DNA barcode.</title><p>RMNH.INS.23541, Genbank KC292474.</p></tp:treatment-sec><tp:treatment-sec sec-type="Derivation"><title>Derivation.</title><p>The specific name is derived from the former host-plant genus, and is a noun in the genitive. Because the moth is referred to under this manuscript name in the first author’s unpublished thesis, we have chosen to retain it for consistency, in spite of the change in classification of the host-plant.</p></tp:treatment-sec><tp:treatment-sec sec-type="Remarks"><title>Remarks.</title><p>The host-plant genus of <italic><tp:taxon-name>Pectinivalva (Menurella) acmenae</tp:taxon-name></italic>, <italic><tp:taxon-name>Syzygium</tp:taxon-name></italic>, is not closely related to other myrtaceous hosts from which <italic><tp:taxon-name>Pectinivalva</tp:taxon-name></italic> species have been reared in Australia, and belongs to the tribe Syzygieae (<xref ref-type="bibr" rid="B35">Wilson et al. 2005</xref>, <xref ref-type="bibr" rid="B4">Biffin et al. 2006</xref>). Vacated mines on <italic><tp:taxon-name>Syzygium ingens</tp:taxon-name></italic> (F.Muell. ex C.Moore) Craven &amp; Biffin (= <italic><tp:taxon-name>Acmena brachyandra</tp:taxon-name></italic>) in Lamington National Park have tentatively been identified as this species (Appendix 2 and online Appendix 3).</p></tp:treatment-sec><tp:treatment-sec><!--Section generated to contain objects referenced in tp:taxon-treatment.--><fig id="F4" position="float" orientation="portrait"><label>Figures 4–13.</label><caption><p><italic><tp:taxon-name>Pectinivalva</tp:taxon-name></italic> spp., adults. <bold>4</bold> <italic><tp:taxon-name>Pectinivalva (Pectinivalva) mystaconota</tp:taxon-name></italic>, male paratype, Black Mt., A.C.T., 27.xi.1996 <bold>5</bold> <italic><tp:taxon-name>Pectinivalva (Pectinivalva) mystaconota</tp:taxon-name></italic>, female paratype, 4 miles [6.5 km] SW of Gosford, N.S.W., 30.iii.1965 <bold>6</bold> <italic><tp:taxon-name>Pectinivalva (Casanovula) brevipalpa</tp:taxon-name></italic>, male paratype, Fitzroy Falls, N.S.W., emg. 28.x.1996 <bold>7</bold> <italic><tp:taxon-name>Pectinivalva (Casanovula) brevipalpa</tp:taxon-name></italic> female paratype, Fitzroy Falls, emg. 9.xii.1996 <bold>8</bold> <italic><tp:taxon-name>Pectinivalva (Casanovula) minotaurus</tp:taxon-name></italic> male paratype, Leslie St., Toowoomba, Qld, emg. 8–9.ii.1996 <bold>9</bold> <italic><tp:taxon-name>Pectinivalva (Casanovula) minotaurus</tp:taxon-name></italic> female paratype, Leslie St., emg. 19.ii.1996 <bold>10</bold> <italic><tp:taxon-name>Pectinivalva (Menurella) scotodes</tp:taxon-name></italic>. male paratype, Leslie St, Toowoomba, Qld, emg. 8.x.1995 <bold>11</bold> <italic><tp:taxon-name>Pectinivalva (Menurella) scotodes</tp:taxon-name></italic> female paratype, McAfee’s Lookout, Brisbane Forest Park, Qld, emg. 1.x.1995 <bold>12</bold> <italic><tp:taxon-name>Pectinivalva (Menurella) acmenae</tp:taxon-name></italic> male paratype, Mt Dromedary, N.S.W., emg. 22.x.1995 <bold>13</bold> <italic><tp:taxon-name>Pectinivalva (Menurella) acmenae</tp:taxon-name></italic> female paratype, Kioloa State Forest, N.S.W., emg. 11.x.1995.</p></caption><graphic xmlns:xlink="http://www.w3.org/1999/xlink" xlink:href="ZooKeys-278-001-g004.jpg" position="float" orientation="portrait" xlink:type="simple"/></fig><fig id="F8" position="float" orientation="portrait"><label>Figures 31–36.</label><caption><p><italic><tp:taxon-name>Pectinivalva</tp:taxon-name></italic> spp., wing venation. <bold>31</bold> <italic><tp:taxon-name>Pectinivalva (Pectinivalva) mystaconota</tp:taxon-name></italic>, male <bold>32</bold> <italic><tp:taxon-name>Pectinivalva (Pectinivalva) mystaconota</tp:taxon-name></italic>, female <bold>33</bold> <italic><tp:taxon-name>Pectinivalva (Casanovula) brevipalpa</tp:taxon-name></italic> male <bold>34</bold> <italic><tp:taxon-name>Pectinivalva (Menurella) scotodes</tp:taxon-name></italic> female <bold>35</bold> <italic><tp:taxon-name>Pectinivalva (Menurella) scotodes</tp:taxon-name></italic> male <bold>36</bold> <italic><tp:taxon-name>Pectinivalva (Menurella) acmenae</tp:taxon-name></italic> female.</p></caption><graphic xmlns:xlink="http://www.w3.org/1999/xlink" xlink:href="ZooKeys-278-001-g008.jpg" position="float" orientation="portrait" xlink:type="simple"/></fig><fig id="F11" position="float" orientation="portrait"><label>Figures 49–57.</label><caption><p><italic><tp:taxon-name>Pectinivalva (Menurella)</tp:taxon-name></italic> spp., male genitalia, ventral view. <bold>49–51</bold> <italic><tp:taxon-name>Pectinivalva (Menurella) scotodes</tp:taxon-name></italic>: <bold>49</bold> genital capsule <bold>50</bold> left valva <bold>51</bold> aedeagus <bold>52–54</bold> <italic><tp:taxon-name>Pectinivalva (Menurella) acmenae</tp:taxon-name></italic>: <bold>52</bold> genital capsule <bold>53</bold> left valva <bold>54 </bold>aedeagus <bold>55–57</bold> <italic><tp:taxon-name>Pectinivalva (Menurella) quintiniae</tp:taxon-name></italic>: <bold>55</bold> genital capsule <bold>56</bold> left valva <bold>57</bold> aedeagus.</p></caption><graphic xmlns:xlink="http://www.w3.org/1999/xlink" xlink:href="ZooKeys-278-001-g011.jpg" position="float" orientation="portrait" xlink:type="simple"/></fig><fig id="F12" position="float" orientation="portrait"><label>Figures 58–66.</label><caption><p><italic><tp:taxon-name>Pectinivalva</tp:taxon-name></italic> spp., male genitalia, ventral view. <bold>58, 59</bold> <italic><tp:taxon-name>Pectinivalva (Pectinivalva) mystaconota</tp:taxon-name></italic>, paratype, slide EJvN 4106: <bold>58</bold> genital capsule <bold>59</bold> aedeagus <bold>60, 61</bold> <italic><tp:taxon-name>Pectinivalva (Casanovula) brevipalpa</tp:taxon-name></italic>, holotype, slide ANIC12111: <bold>60</bold> genital capsule <bold>61</bold> aedeagus <bold>62, 63</bold> <italic><tp:taxon-name>Pectinivalva (Casanovula) minotaurus</tp:taxon-name></italic>, paratype, slide CvdB110: <bold>62</bold> genital capsule <bold>63</bold> aedeagus <bold>64, 65</bold> <italic><tp:taxon-name>Pectinivalva (Menurella) scotodes</tp:taxon-name></italic>, paratype, slide ANIC11262: <bold>64</bold> genital capsule <bold>65</bold> aedeagus <bold>66</bold> <italic><tp:taxon-name>Pectinivalva (Menurella) acmenae</tp:taxon-name></italic>, paratype, slide ANIC10213 <bold>66</bold> genital capsule with aedeagus almost <italic>in situ</italic>. Scales 100 μm (59 same scale as 58).</p></caption><graphic xmlns:xlink="http://www.w3.org/1999/xlink" xlink:href="ZooKeys-278-001-g012.jpg" position="float" orientation="portrait" xlink:type="simple"/></fig><fig id="F15" position="float" orientation="portrait"><label>Figures 77–79.</label><caption><p><italic><tp:taxon-name>Pectinivalva (Menurella)</tp:taxon-name></italic> spp., female genitalia, ventral view. <bold>77</bold> <italic><tp:taxon-name>Pectinivalva (Menurella) acmenae</tp:taxon-name></italic> <bold>78</bold> <italic><tp:taxon-name>Pectinivalva (Menurella) quintiniae</tp:taxon-name></italic> <bold>79</bold> <italic><tp:taxon-name>Pectinivalva (Menurella) quintiniae</tp:taxon-name></italic>, apophyses and papillae anales.</p></caption><graphic xmlns:xlink="http://www.w3.org/1999/xlink" xlink:href="ZooKeys-278-001-g015.jpg" position="float" orientation="portrait" xlink:type="simple"/></fig><fig id="F17" position="float" orientation="portrait"><label>Figures 89–97.</label><caption><p><italic><tp:taxon-name>Pectinivalva(Menurella)</tp:taxon-name></italic> spp., female genitalia, ventral view. <bold>89–91</bold> <italic><tp:taxon-name>Pectinivalva (Menurella) scotodes</tp:taxon-name></italic>, paratype, slideANIC11263 <bold>92–94</bold> <italic><tp:taxon-name>Pectinivalva (Menurella) acmenae</tp:taxon-name></italic>, paratype, slideANIC11242 <bold>95–97</bold> <italic><tp:taxon-name>Pectinivalva (Menurella) quintiniae</tp:taxon-name></italic>, paratype, slide EJvN3961. Scales 200 μm (89, 92, 95), 100 μm.</p></caption><graphic xmlns:xlink="http://www.w3.org/1999/xlink" xlink:href="ZooKeys-278-001-g017.jpg" position="float" orientation="portrait" xlink:type="simple"/></fig><fig id="F20" position="float" orientation="portrait"><label>Figures 109–114.</label><caption><p><italic><tp:taxon-name>Pectinivalva</tp:taxon-name></italic> spp., larval prothoracic sclerites. <bold>109–113</bold> Prosternites: <bold>109</bold> <italic><tp:taxon-name>Pectinivalva (Pectinivalva)</tp:taxon-name></italic> 138 <bold>110</bold> <italic><tp:taxon-name>Pectinivalva (Casanovula) brevipalpa</tp:taxon-name></italic> <bold>111</bold> <italic><tp:taxon-name>Pectinivalva (Casanovula) minotaurus</tp:taxon-name></italic> <bold>112</bold> <italic><tp:taxon-name>Pectinivalva (Menurella) scotodes</tp:taxon-name></italic> <bold>113</bold> <italic><tp:taxon-name>Pectinivalva (Enteucha) acmenae</tp:taxon-name></italic>. <bold>114</bold> <italic><tp:taxon-name>Pectinivalva (Pectinivalva)</tp:taxon-name></italic> 5, dorsal sclerite, showing surrounding reticulate cuticle; rings indicate positions of setae D1 and XD1.</p></caption><graphic xmlns:xlink="http://www.w3.org/1999/xlink" xlink:href="ZooKeys-278-001-g020.jpg" position="float" orientation="portrait" xlink:type="simple"/></fig><fig id="F22" position="float" orientation="portrait"><label>Figures 117–124.</label><caption><p><italic><tp:taxon-name>Pectinivalva</tp:taxon-name></italic> spp., larval leaf-mines. <bold>117</bold> <italic><tp:taxon-name>Pectinivalva (Casanovula) brevipalpa</tp:taxon-name></italic> on <italic><tp:taxon-name>Tristaniopsis collina</tp:taxon-name></italic> <bold>118</bold> <italic><tp:taxon-name>Pectinivalva (Casanovula) minotaurus</tp:taxon-name></italic> vacated mine on <italic><tp:taxon-name>Lophostemon confertus</tp:taxon-name></italic> <bold>119</bold> <italic><tp:taxon-name>Pectinivalva (Menurella) scotodes</tp:taxon-name></italic> on <italic><tp:taxon-name>Eucalyptus pilularis</tp:taxon-name></italic> <bold>120</bold> <italic><tp:taxon-name>Pectinivalva (Menurella) acmenae</tp:taxon-name></italic> on <italic><tp:taxon-name>Syzygium smithii</tp:taxon-name></italic> <bold>121, 122</bold> <italic><tp:taxon-name>Pectinivalva (Menurella) quintiniae</tp:taxon-name></italic> on <italic><tp:taxon-name>Quintinia verdonii</tp:taxon-name></italic> <bold>123</bold> <italic><tp:taxon-name>Pectinivalva (Menurella) xenadelpha</tp:taxon-name></italic> on <italic><tp:taxon-name>Syzygium acuminatissimum</tp:taxon-name></italic> <bold>124</bold> <italic><tp:taxon-name>Pectinivalva (Menurella) tribulatrix</tp:taxon-name></italic> vacated mine on <italic><tp:taxon-name>Rhodomyrtus macrocarpa</tp:taxon-name></italic>.</p></caption><graphic xmlns:xlink="http://www.w3.org/1999/xlink" xlink:href="ZooKeys-278-001-g022.jpg" position="float" orientation="portrait" xlink:type="simple"/></fig></tp:treatment-sec><ref-list><ref id="B35"><mixed-citation xmlns:xlink="http://www.w3.org/1999/xlink" xlink:type="simple"><person-group><name name-style="western"><surname>Wilson</surname><given-names>PG</given-names></name><name name-style="western"><surname>O’Brien</surname><given-names>MM</given-names></name><name name-style="western"><surname>Heslewood</surname><given-names>MM</given-names></name><name name-style="western"><surname>Quinn</surname><given-names>CJ</given-names></name></person-group> (<year>2005</year>)<article-title> Relationships within Myrtaceae sensu lato based on a <italic>mat</italic>K phylogeny.</article-title><source>Plant Systematics and Evolution </source><volume>251</volume>: <fpage>3</fpage>-<lpage>19</lpage>. doi: <ext-link ext-link-type="uri" xlink:href="http://dx.doi.org/10.1007/s00606–004–0162-y" xlink:type="simple">10.1007/s00606–004–0162-y</ext-link></mixed-citation></ref><ref id="B4"><mixed-citation xmlns:xlink="http://www.w3.org/1999/xlink" xlink:type="simple"><person-group><name name-style="western"><surname>Biffin</surname><given-names>E</given-names></name><name name-style="western"><surname>Craven</surname><given-names>LA</given-names></name><name name-style="western"><surname>Crisp</surname><given-names>MD</given-names></name><name name-style="western"><surname>Gadek</surname><given-names>PA</given-names></name></person-group> (<year>2006</year>)<source> Molecular systematics of <italic>Syzygium</italic> and allied genera (Myrtaceae): evidence from the chloroplast genome. Taxon 55: 79–94. <ext-link ext-link-type="uri" xlink:href="http://www.ingentaconnect.com/content/iapt/tax/2006/00000055/00000001/art0001" xlink:type="simple">http://www.ingentaconnect.com/content/iapt/tax/2006/00000055/00000001/art0001</ext-link> , </source>doi: <ext-link ext-link-type="uri" xlink:href="http://dx.doi.org/10.2307/25065530" xlink:type="simple">10.2307/25065530</ext-link></mixed-citation></ref></ref-list></tp:taxon-treatment>
