# Supplementary material for: Phylogeny and host-plant relationships of the Australian Myrtaceae leafmining moth genus Pectinivalva (Lepidoptera, Nepticulidae), with new subgenera and species
Source: Zookeys. 2013 Mar 15;(278):1–64. doi: 10.3897/zookeys.278.4743 (PMC3677346; doi:10.3897/zookeys.278.4743)
Supplement: XML Treatment for Pectinivalva (Menurella) xenadelpha [file zookeys.278.4743-treatment11.xml]

<!DOCTYPE tp:taxon-treatment
  PUBLIC "-//TaxonX//DTD Taxonomic Treatment Publishing DTD v0 20100105//EN" "tax-treatment-NSO.dtd">
<tp:taxon-treatment xmlns:tp="http://www.plazi.org/taxpub"><tp:treatment-meta><mixed-citation publication-type="journal"><person-group><name><surname>Hoare</surname><given-names>Robert J.B.</given-names></name><name><surname>van Nieukerken</surname><given-names>Erik J.</given-names></name></person-group><article-title>Phylogeny and host-plant relationships of the Australian Myrtaceae leafmining moth genus 
                    <italic>Pectinivalva</italic> (Lepidoptera, Nepticulidae), with new subgenera and species</article-title><source>Zookeys</source><day>15</day><month>3</month><year>2013</year><volume>2013</volume><issue>278</issue><fpage>1</fpage><lpage>64</lpage><pub-id pub-id-type="doi">10.3897/zookeys.278.4743</pub-id></mixed-citation></tp:treatment-meta><tp:nomenclature><tp:taxon-name>
                        <tp:taxon-name-part taxon-name-part-type="genus">Pectinivalva</tp:taxon-name-part>
                        (<tp:taxon-name-part taxon-name-part-type="subgenus">Menurella</tp:taxon-name-part>)
                        <tp:taxon-name-part taxon-name-part-type="species">xenadelpha</tp:taxon-name-part>
                    <object-id xmlns:xlink="http://www.w3.org/1999/xlink" xlink:type="simple">urn:lsid:zoobank.org:act:3F7C0ED7-9A5A-4A4D-8D5D-FFB1DE384D85</object-id>
								<object-id xmlns:xlink="http://www.w3.org/1999/xlink" xlink:type="simple">http://species-id.net/wiki/Pectinivalva_xenadelpha</object-id>
								</tp:taxon-name><tp:taxon-authority>Van Nieukerken &amp; Hoare</tp:taxon-authority><tp:taxon-status xmlns:xlink="http://www.w3.org/1999/xlink" xlink:type="simple">sp. n.</tp:taxon-status></tp:nomenclature><tp:treatment-sec sec-type="Material examined"><title>Material examined.</title><p>Holotype. ♀, INDONESIA (Kalim. Timur), Pasir distr.: Gunung Lumut Prot. For., Gunung Lumut, ridge SW of summit, 18–20.xi.2005, 50M LD864441, 950 m, leafmines, undisturbed <italic><tp:taxon-name>Acmena</tp:taxon-name></italic> dominated low forest, on <italic><tp:taxon-name>Acmena acuminatissima</tp:taxon-name></italic> (Blume) Merr. &amp; L.M. Perry, emg. 15.xii.2005, RMNH/EvN no 2005185–1, E.J. van Nieukerken, genitalia slide EvN 3738 (mzb).</p><p><bold>Additional material:</bold> leafmines, larvae, same locality (rmnh).</p></tp:treatment-sec><tp:treatment-sec sec-type="Description"><title>Description.</title><p>Male. Unknown.</p><p>Female (<xref ref-type="fig" rid="F5">Fig. 14</xref>, <xref ref-type="fig" rid="F23">129</xref>). Wingspan 4.0 mm. Head: frontal tuft pale ferruginous; collar inconspicuous, white; eyecaps anteriorly white, posteriorly shining grey with bluish reflections; antennae shining dark grey, 24 segments. Thorax, tegulae and forewing uniform shining dark grey with weak blue reflections; cilia dark grey. Hindwing pale grey; cilia pale grey. Underside: forewing grey with faint brassy reflections; hindwing grey. Abdomen shining dark grey, abdominal tip as in <italic>acmenae</italic>.</p><p>Female genitalia (<xref ref-type="fig" rid="F18">Figs 98–100</xref>). Total length ca. 770 μm. T9 prominent, with a group of 5 setae on each side. Apophyses anteriores rather narrow, curved inwards; apophyses posteriores narrow, straight, longer than anteriores. Lateral sclerotizations of vestibulum strongly developed, but not forked. Ductus spermathecae with ca 6 close set convolutions. Posterior part of corpus normal, slightly folded, without markings; anterior part rounded, with rows of inconspicuous pectinations; signum consisting of broken linear sclerotization surrounded by oval sclerotized ring with blunt dentitions.</p><fig id="F18" position="float" orientation="portrait"><label>Figures 98–103.</label><caption><p><italic>Pectinivalva (Menurella)</italic> spp., female genitalia, ventral view. <bold>98–100</bold> <italic><tp:taxon-name>Pectinivalva (Menurella) xenadelpha</tp:taxon-name></italic>, holotype, slide EJvN3738 <bold>101–103</bold> <italic><tp:taxon-name>Pectinivalva (Menurella) tribulatrix</tp:taxon-name></italic>, paratype, slide EJvN3963. Scales 100 μm, 50 μm (99, 100, 102).</p></caption><graphic xmlns:xlink="http://www.w3.org/1999/xlink" xlink:href="ZooKeys-278-001-g018.jpg" position="float" orientation="portrait" xlink:type="simple"/></fig><p>Larva. Not preserved.</p></tp:treatment-sec><tp:treatment-sec sec-type="Biology"><title>Biology.</title><p>Host-plant: <italic><tp:taxon-name>Syzygium acuminatissimum</tp:taxon-name></italic> (Blume) A. DC. (<tp:taxon-name>Myrtaceae</tp:taxon-name>) (formerly <italic><tp:taxon-name>Acmena acuminatissima</tp:taxon-name></italic>), very closely related to the Australian <italic><tp:taxon-name>Syzygium smithii</tp:taxon-name></italic> (<xref ref-type="bibr" rid="B4">Biffin et al. 2006</xref>), a widespread species in the mountains of south Asia, from India and China <!--PageBreak--><!--PageBreak-->to New Guinea and the Pacific islands (<xref ref-type="bibr" rid="B7">Chen and Craven 2007</xref>). Egg: almost invariably on upperside, almost always on or near midrib. Mine (<xref ref-type="fig" rid="F22">Fig. 123</xref>): a long, very narrow contorted gallery, first half very narrow, running from midrib to leaf margin, or sometimes along midrib, filled with blackish frass, second half much wider, much contorted, often zigzagging, frass compact, black, leaving narrow clear margins; exit-hole on underside, a semicircular hole. Cocoon: ochreous. Occupied mines were collected on 18 and 20 November; they occurred together with abundant mines of a <italic><tp:taxon-name>Heliozela</tp:taxon-name></italic> species.</p></tp:treatment-sec><tp:treatment-sec sec-type="Diagnosis"><title>Diagnosis.</title><p>Very similar externally to <italic><tp:taxon-name>Pectinivalva (Menurella) acmenae</tp:taxon-name></italic> from Australia, but lacks the pale tornal spot of that species. In the genitalia, the lateral sclerites of the vestibulum are not forked (as they are in <italic>acmenae</italic>), and the apophyses posteriores are distinctly longer than the apophyses anteriores (same length in <italic>acmenae</italic>).</p></tp:treatment-sec><tp:treatment-sec sec-type="Distribution"><title>Distribution.</title><p>Borneo, East Kalimantan: Gunung Lumut.</p></tp:treatment-sec><tp:treatment-sec sec-type="Derivation"><title>Derivation.</title><p>The species name (a noun in apposition) derives from the Greek <italic>xenos</italic> (stranger, foreigner) and <italic>adelpha</italic> (sister) and refers to the close relationship to <italic>acmenae</italic> as well as the great geographical distance between this and other known <italic><tp:taxon-name>Pectinivalva</tp:taxon-name></italic> species.</p></tp:treatment-sec><tp:treatment-sec sec-type="DNA barcode"><title>DNA barcode.</title><p>RMNH.INS.23738 (holotype), Genbank KC292487 and RMNH.INS.11968 (larva), genbank KC292486, both identical.</p></tp:treatment-sec><tp:treatment-sec sec-type="Remarks"><title>Remarks.</title><p>We choose to describe this species here, even on the basis of a single female, to be able to record the genus from outside Australia. The detailed knowledge of its life history and three DNA markers (including CO1 barcode) will make future association with males straightforward.</p><!--PageBreak--></tp:treatment-sec><tp:treatment-sec><!--Section generated to contain objects referenced in tp:taxon-treatment.--><fig id="F5" position="float" orientation="portrait"><label>Figures 14–18.</label><caption><p><italic><tp:taxon-name>Pectinivalva (Menurella)</tp:taxon-name></italic> spp., adults. <bold>14</bold> <italic><tp:taxon-name>Pectinivalva (Menurella) xenadelpha</tp:taxon-name></italic>, female holotype, Indonesia, Kalimantan, Gunung Lumut, emg. 15.xii.2005 <bold>15</bold> <italic><tp:taxon-name>Pectinivalva (Menurella) quintiniae</tp:taxon-name></italic>, male holotype, Tullawalal, Lamington N.P., Qld, emg. 25.ix.-6.x.2004 <bold>16</bold> <italic><tp:taxon-name>Pectinivalva (Menurella) quintiniae</tp:taxon-name></italic>, female paratype, Tullalwalal, emg. 25.ix.–6.x.2004 <bold>17</bold> <italic><tp:taxon-name>Pectinivalva (Menurella) tribulatrix</tp:taxon-name></italic>, male holotype, Cape Tribulation, Qld, emg. 8.ix.2004 <bold>18</bold> <italic><tp:taxon-name>Pectinivalva (Menurella) tribulatrix</tp:taxon-name></italic>, female paratype, Cape Tribulation, emg. 8.ix.2004. Scales 1 mm.</p></caption><graphic xmlns:xlink="http://www.w3.org/1999/xlink" xlink:href="ZooKeys-278-001-g005.jpg" position="float" orientation="portrait" xlink:type="simple"/></fig><fig id="F23" position="float" orientation="portrait"><label>Figures 125, 126.</label><caption><p><italic><tp:taxon-name>Pectinivalva (Casanovula)</tp:taxon-name></italic> and <italic><tp:taxon-name>Pectinivalva (Menurella)</tp:taxon-name></italic> spp., cocoon, pupa, live adults. <bold>125</bold> <italic><tp:taxon-name>Pectinivalva (Casanovula) minotaurus</tp:taxon-name></italic> cocoon <bold>126</bold> <italic><tp:taxon-name>Pectinivalva (Casanovula) minotaurus</tp:taxon-name></italic> male pupa (pharate adult), ventral view <bold>127</bold> <italic><tp:taxon-name>Pectinivalva (Casanovula) minotaurus</tp:taxon-name></italic> male pupa (pharate adult), dorsal view <bold>128</bold> <italic><tp:taxon-name>Pectinivalva (Menurella) quintiniae</tp:taxon-name></italic> live adult male <bold>129</bold> <italic><tp:taxon-name>Pectinivalva (Menurella) xenadelpha</tp:taxon-name></italic>, female holotype, live.</p></caption><graphic xmlns:xlink="http://www.w3.org/1999/xlink" xlink:href="ZooKeys-278-001-g023.jpg" position="float" orientation="portrait" xlink:type="simple"/></fig><fig id="F22" position="float" orientation="portrait"><label>Figures 117–124.</label><caption><p><italic><tp:taxon-name>Pectinivalva</tp:taxon-name></italic> spp., larval leaf-mines. <bold>117</bold> <italic><tp:taxon-name>Pectinivalva (Casanovula) brevipalpa</tp:taxon-name></italic> on <italic><tp:taxon-name>Tristaniopsis collina</tp:taxon-name></italic> <bold>118</bold> <italic><tp:taxon-name>Pectinivalva (Casanovula) minotaurus</tp:taxon-name></italic> vacated mine on <italic><tp:taxon-name>Lophostemon confertus</tp:taxon-name></italic> <bold>119</bold> <italic><tp:taxon-name>Pectinivalva (Menurella) scotodes</tp:taxon-name></italic> on <italic><tp:taxon-name>Eucalyptus pilularis</tp:taxon-name></italic> <bold>120</bold> <italic><tp:taxon-name>Pectinivalva (Menurella) acmenae</tp:taxon-name></italic> on <italic><tp:taxon-name>Syzygium smithii</tp:taxon-name></italic> <bold>121, 122</bold> <italic><tp:taxon-name>Pectinivalva (Menurella) quintiniae</tp:taxon-name></italic> on <italic><tp:taxon-name>Quintinia verdonii</tp:taxon-name></italic> <bold>123</bold> <italic><tp:taxon-name>Pectinivalva (Menurella) xenadelpha</tp:taxon-name></italic> on <italic><tp:taxon-name>Syzygium acuminatissimum</tp:taxon-name></italic> <bold>124</bold> <italic><tp:taxon-name>Pectinivalva (Menurella) tribulatrix</tp:taxon-name></italic> vacated mine on <italic><tp:taxon-name>Rhodomyrtus macrocarpa</tp:taxon-name></italic>.</p></caption><graphic xmlns:xlink="http://www.w3.org/1999/xlink" xlink:href="ZooKeys-278-001-g022.jpg" position="float" orientation="portrait" xlink:type="simple"/></fig></tp:treatment-sec><ref-list><ref id="B4"><mixed-citation xmlns:xlink="http://www.w3.org/1999/xlink" xlink:type="simple"><person-group><name name-style="western"><surname>Biffin</surname><given-names>E</given-names></name><name name-style="western"><surname>Craven</surname><given-names>LA</given-names></name><name name-style="western"><surname>Crisp</surname><given-names>MD</given-names></name><name name-style="western"><surname>Gadek</surname><given-names>PA</given-names></name></person-group> (<year>2006</year>)<source> Molecular systematics of <italic>Syzygium</italic> and allied genera (Myrtaceae): evidence from the chloroplast genome. Taxon 55: 79–94. <ext-link ext-link-type="uri" xlink:href="http://www.ingentaconnect.com/content/iapt/tax/2006/00000055/00000001/art0001" xlink:type="simple">http://www.ingentaconnect.com/content/iapt/tax/2006/00000055/00000001/art0001</ext-link> , </source>doi: <ext-link ext-link-type="uri" xlink:href="http://dx.doi.org/10.2307/25065530" xlink:type="simple">10.2307/25065530</ext-link></mixed-citation></ref><ref id="B7"><mixed-citation xmlns:xlink="http://www.w3.org/1999/xlink" xlink:type="simple"><person-group><name name-style="western"><surname>Chen</surname><given-names>J</given-names></name><name name-style="western"><surname>Craven</surname><given-names>LA</given-names></name></person-group> (<year>2007</year>)<source> Myrtaceae - tao jin niang ke. Flora of China 13: 321–359. <ext-link ext-link-type="uri" xlink:href="http://www.efloras.org/florataxon.aspx?flora_id=2&amp;taxon_id=10599" xlink:type="simple">http://www.efloras.org/florataxon.aspx?flora_id=2&amp;taxon_id=10599</ext-link></source></mixed-citation></ref></ref-list></tp:taxon-treatment>
