# Supplementary material for: Phylogeny and host-plant relationships of the Australian Myrtaceae leafmining moth genus Pectinivalva (Lepidoptera, Nepticulidae), with new subgenera and species
Source: Zookeys. 2013 Mar 15;(278):1–64. doi: 10.3897/zookeys.278.4743 (PMC3677346; doi:10.3897/zookeys.278.4743)
Supplement: XML Treatment for Pectinivalva (Menurella) quintiniae [file zookeys.278.4743-treatment12.xml]

<!DOCTYPE tp:taxon-treatment
  PUBLIC "-//TaxonX//DTD Taxonomic Treatment Publishing DTD v0 20100105//EN" "tax-treatment-NSO.dtd">
<tp:taxon-treatment xmlns:tp="http://www.plazi.org/taxpub"><tp:treatment-meta><mixed-citation publication-type="journal"><person-group><name><surname>Hoare</surname><given-names>Robert J.B.</given-names></name><name><surname>van Nieukerken</surname><given-names>Erik J.</given-names></name></person-group><article-title>Phylogeny and host-plant relationships of the Australian Myrtaceae leafmining moth genus 
                    <italic>Pectinivalva</italic> (Lepidoptera, Nepticulidae), with new subgenera and species</article-title><source>Zookeys</source><day>15</day><month>3</month><year>2013</year><volume>2013</volume><issue>278</issue><fpage>1</fpage><lpage>64</lpage><pub-id pub-id-type="doi">10.3897/zookeys.278.4743</pub-id></mixed-citation></tp:treatment-meta><tp:nomenclature><tp:taxon-name>
                        <tp:taxon-name-part taxon-name-part-type="genus">Pectinivalva</tp:taxon-name-part>
                        (<tp:taxon-name-part taxon-name-part-type="subgenus">Menurella</tp:taxon-name-part>)
                        <tp:taxon-name-part taxon-name-part-type="species">quintiniae</tp:taxon-name-part>
                    <object-id xmlns:xlink="http://www.w3.org/1999/xlink" xlink:type="simple">urn:lsid:zoobank.org:act:0D0B16C5-745C-433A-9571-169793F72486</object-id>
								<object-id xmlns:xlink="http://www.w3.org/1999/xlink" xlink:type="simple">http://species-id.net/wiki/Pectinivalva_quintiniae</object-id>
								</tp:taxon-name><tp:taxon-authority>Hoare &amp; Van Nieukerken</tp:taxon-authority><tp:taxon-status xmlns:xlink="http://www.w3.org/1999/xlink" xlink:type="simple">sp. n.</tp:taxon-status></tp:nomenclature><tp:treatment-sec sec-type="Material examined"><title>Material examined.</title><p>Holotype. ♂, Tullawalal, Lamington National Park, Qld, [UTM: 56J NP188794], la. 19.viii.2004, 900–940 m, [rainforest], emg. 25.ix.-6.x.2004, <italic><tp:taxon-name>Quintinia verdonii</tp:taxon-name></italic>, E.J. van Nieukerken, R.J.B. Hoare, RMNH/EvN no. 2004100, genitalia slide 18720 (anic) (= EJvN 3960). Paratypes. 2♂, 6♀, same data as holotype, genitalia slides ♂: EvN 3736, ♀: EvN 3961, 3993 (anic, rmnh); 2♀, 28.28S,153.07E, Bar Mountain, Border Ranges Nat. Pk, N.S.W., emg. 21–23.viii.2000, <italic><tp:taxon-name>Quintinia verdonii</tp:taxon-name></italic>, C. van den Berg, R.J.B. Hoare (anic, rmnh).</p><p><bold>Additional material:</bold> leafmines from same localities.</p></tp:treatment-sec><tp:treatment-sec sec-type="Description"><title>Description. </title><p>Male (<xref ref-type="fig" rid="F5">Fig. 15</xref>). Wingspan 4.7–4.8 mm. Head: frontal tuft ferruginous; collar inconspicuous, consisting of shining pale grey scales; eyecaps basally white, exteriorly shining grey with violet reflections; antennae shining dark grey, whitish beneath, ca. 35–38 segments. Thorax, tegulae and forewing uniform shining fuscous with strong blue to violet reflections; cilia greyish fuscous. Hindwing unmodified, grey; cilia grey. Underside: forewing dark greyish fuscous; hindwing grey. Abdomen shining dark greyish fuscous; anal tuft inconspicuous, fuscous.</p><p>Female (<xref ref-type="fig" rid="F5">Figs 16</xref>, <xref ref-type="fig" rid="F23">128</xref>). Wingspan 5.0–5.8 mm. Similar to male, but antenna with ca. 27 segments, and forewing rather broader.</p><p>Male genitalia (<xref ref-type="fig" rid="F11">Figs 55–57</xref>, <xref ref-type="fig" rid="F13">67–69</xref>). Capsule ca. 425–465 μm long, ovoid. Anterior edge of vinculum rounded, without excavation. Tegumen rounded, without ventral extensions. Uncus rectangular, bilobed, lobes strongly produced, with ca. 6 setae on each. Gnathos central element long, reaching just beyond uncus, tapering apically. Valva (<xref ref-type="fig" rid="F11">Fig. 56</xref>) ca. 305–320 μm long, rounded caudally; apically fringed with numerous spine-like setae on dorsal surface; pectinifer absent, but apex of valva thickened and well-sclerotized. Long sublateral processes present. Juxta a subrectangular plate. Aedeagus (<xref ref-type="fig" rid="F11">Figs 57</xref>, <xref ref-type="fig" rid="F13">69</xref>) ca. 455–480 μm long, a curved spine arising towards apex on left. Vesica basally with many broad, short cornuti, grading into field of much larger longer cornuti towards apex.</p><p>Female genitalia (<xref ref-type="fig" rid="F15">Fig. 78, 79</xref>, <xref ref-type="fig" rid="F17">95–97</xref>). Total length ca. 950 μm. T9 produced on each side into prominent anal papillae, each with a group of 5–6 setae. Apophyses anteriores moderately narrow, curved inwards; apophyses posteriores narrow, straight, distinctly shorter than anteriores. Lateral sclerotizations of vestibulum strongly developed, thick, not forked but with outer tooth-like process at ca. ½ length. Ductus spermathecae with 2½ convolutions. Posterior part of corpus broad, folded, without markings; anterior part rounded, with faint pectinations; signum consisting of broken linear sclerotization surrounded by oval sclerotized ring with blunt dentitions; an elongate band of scobination opposite signum.</p><p>Larva. Green. Head as in <xref ref-type="fig" rid="F19">Fig. 108</xref>; length of head ca. 410 μm; width ca. 450 μm. Thorax: prothoracic sternite hourglass-shaped; no additional sclerites. Chaetotaxy and spinosity: T2 with 11 pairs of setae (L3 present); otherwise as described for subgenus <italic><tp:taxon-name>Casanovula</tp:taxon-name></italic>. Anal rods not forked posteriorly.</p><fig id="F19" position="float" orientation="portrait"><label>Figures 104–108.</label><caption><p><italic><tp:taxon-name>Pectinivalva</tp:taxon-name></italic> spp., larval heads, dorsal view (head capsule to left, tentorium above right, mandible below right). <bold>104</bold> <italic><tp:taxon-name>Pectinivalva (Pectinivalva)</tp:taxon-name></italic> 138 <bold>105</bold> <italic><tp:taxon-name>Pectinivalva (Casanovula) brevipalpa</tp:taxon-name></italic> <bold>106</bold> <italic><tp:taxon-name>Pectinivalva (Casanovula) minotaurus</tp:taxon-name></italic> <bold>107</bold> <italic><tp:taxon-name>Pectinivalva (Menurella) scotodes</tp:taxon-name></italic> <bold>108</bold> <italic><tp:taxon-name>Pectinivalva (Menurella) quintiniae</tp:taxon-name></italic>.</p></caption><graphic xmlns:xlink="http://www.w3.org/1999/xlink" xlink:href="ZooKeys-278-001-g019.jpg" position="float" orientation="portrait" xlink:type="simple"/></fig><!--PageBreak--></tp:treatment-sec><tp:treatment-sec sec-type="Biology"><title>Biology.</title><p>Host plant: <italic><tp:taxon-name>Quintinia verdonii</tp:taxon-name></italic> F. Muell. (<tp:taxon-name>Paracryphiaceae</tp:taxon-name>). Egg: on either side of leaf. Mine (<xref ref-type="fig" rid="F23">Fig. 122</xref>): a long, meandering gallery, central line of blackish frass taking up most of mine width except near end where gallery broadens and frass takes up only ½ width; exit-hole on underside, a semicircular to oval hole. Cocoon: reddish brown. Occupied mines have been collected on 13 July and 19 August.</p><fig id="F20" position="float" orientation="portrait"><label>Figures 109–114.</label><caption><p><italic><tp:taxon-name>Pectinivalva</tp:taxon-name></italic> spp., larval prothoracic sclerites. <bold>109–113</bold> Prosternites: <bold>109</bold> <italic><tp:taxon-name>Pectinivalva (Pectinivalva)</tp:taxon-name></italic> 138 <bold>110</bold> <italic><tp:taxon-name>Pectinivalva (Casanovula) brevipalpa</tp:taxon-name></italic> <bold>111</bold> <italic><tp:taxon-name>Pectinivalva (Casanovula) minotaurus</tp:taxon-name></italic> <bold>112</bold> <italic><tp:taxon-name>Pectinivalva (Menurella) scotodes</tp:taxon-name></italic> <bold>113</bold> <italic><tp:taxon-name>Pectinivalva (Enteucha) acmenae</tp:taxon-name></italic>. <bold>114</bold> <italic><tp:taxon-name>Pectinivalva (Pectinivalva)</tp:taxon-name></italic> 5, dorsal sclerite, showing surrounding reticulate cuticle; rings indicate positions of setae D1 and XD1.</p></caption><graphic xmlns:xlink="http://www.w3.org/1999/xlink" xlink:href="ZooKeys-278-001-g020.jpg" position="float" orientation="portrait" xlink:type="simple"/></fig><fig id="F21" position="float" orientation="portrait"><label>Figures 115, 116.</label><caption><p><italic><tp:taxon-name>Pectinivalva</tp:taxon-name></italic> spp., larval chaetotaxy. <bold>115</bold> <italic><tp:taxon-name>Pectinivalva (Pectinivalva)</tp:taxon-name></italic> 138 <bold>116</bold> <italic><tp:taxon-name>Pectinivalva (Casanovula) brevipalpa</tp:taxon-name></italic>.</p></caption><graphic xmlns:xlink="http://www.w3.org/1999/xlink" xlink:href="ZooKeys-278-001-g021.jpg" position="float" orientation="portrait" xlink:type="simple"/></fig><fig id="F22" position="float" orientation="portrait"><label>Figures 117–124.</label><caption><p><italic><tp:taxon-name>Pectinivalva</tp:taxon-name></italic> spp., larval leaf-mines. <bold>117</bold> <italic><tp:taxon-name>Pectinivalva (Casanovula) brevipalpa</tp:taxon-name></italic> on <italic><tp:taxon-name>Tristaniopsis collina</tp:taxon-name></italic> <bold>118</bold> <italic><tp:taxon-name>Pectinivalva (Casanovula) minotaurus</tp:taxon-name></italic> vacated mine on <italic><tp:taxon-name>Lophostemon confertus</tp:taxon-name></italic> <bold>119</bold> <italic><tp:taxon-name>Pectinivalva (Menurella) scotodes</tp:taxon-name></italic> on <italic><tp:taxon-name>Eucalyptus pilularis</tp:taxon-name></italic> <bold>120</bold> <italic><tp:taxon-name>Pectinivalva (Menurella) acmenae</tp:taxon-name></italic> on <italic><tp:taxon-name>Syzygium smithii</tp:taxon-name></italic> <bold>121, 122</bold> <italic><tp:taxon-name>Pectinivalva (Menurella) quintiniae</tp:taxon-name></italic> on <italic><tp:taxon-name>Quintinia verdonii</tp:taxon-name></italic> <bold>123</bold> <italic><tp:taxon-name>Pectinivalva (Menurella) xenadelpha</tp:taxon-name></italic> on <italic><tp:taxon-name>Syzygium acuminatissimum</tp:taxon-name></italic> <bold>124</bold> <italic><tp:taxon-name>Pectinivalva (Menurella) tribulatrix</tp:taxon-name></italic> vacated mine on <italic><tp:taxon-name>Rhodomyrtus macrocarpa</tp:taxon-name></italic>.</p></caption><graphic xmlns:xlink="http://www.w3.org/1999/xlink" xlink:href="ZooKeys-278-001-g022.jpg" position="float" orientation="portrait" xlink:type="simple"/></fig><fig id="F23" position="float" orientation="portrait"><label>Figures 125, 126.</label><caption><p><italic><tp:taxon-name>Pectinivalva (Casanovula)</tp:taxon-name></italic> and <italic><tp:taxon-name>Pectinivalva (Menurella)</tp:taxon-name></italic> spp., cocoon, pupa, live adults. <bold>125</bold> <italic><tp:taxon-name>Pectinivalva (Casanovula) minotaurus</tp:taxon-name></italic> cocoon <bold>126</bold> <italic><tp:taxon-name>Pectinivalva (Casanovula) minotaurus</tp:taxon-name></italic> male pupa (pharate adult), ventral view <bold>127</bold> <italic><tp:taxon-name>Pectinivalva (Casanovula) minotaurus</tp:taxon-name></italic> male pupa (pharate adult), dorsal view <bold>128</bold> <italic><tp:taxon-name>Pectinivalva (Menurella) quintiniae</tp:taxon-name></italic> live adult male <bold>129</bold> <italic><tp:taxon-name>Pectinivalva (Menurella) xenadelpha</tp:taxon-name></italic>, female holotype, live.</p></caption><graphic xmlns:xlink="http://www.w3.org/1999/xlink" xlink:href="ZooKeys-278-001-g023.jpg" position="float" orientation="portrait" xlink:type="simple"/></fig></tp:treatment-sec><tp:treatment-sec sec-type="Diagnosis"><title>Diagnosis.</title><p>Superficially very similar to <italic><tp:taxon-name>Pectinivalva (Menurella) acmenae</tp:taxon-name></italic>, but lacking the pale tornal forewing spot of that species.</p></tp:treatment-sec><tp:treatment-sec sec-type="Distribution"><title>Distribution.</title><p>Northern N.S.W. (Border Ranges National Park); Southern Queensland, (Lamington National Park).</p></tp:treatment-sec><tp:treatment-sec sec-type="DNA barcode"><title>DNA barcode.</title><p>RMNH.INS.23736, Genbank KC292482, RMNH.INS.23960 (holotype), Genbank KC292481 and RMNH.INS.23961, Genbank KC292480, with one variable nucleotide.</p></tp:treatment-sec><tp:treatment-sec sec-type="Derivation"><title>Derivation.</title><p>The specific name (a noun in the genitive) is derived from the host-plant genus.</p></tp:treatment-sec><tp:treatment-sec sec-type="Remarks"><title>Remarks.</title><p>Currently this is the only species of <italic><tp:taxon-name>Pectinivalva</tp:taxon-name></italic> known from a host-plant that does not belong to <tp:taxon-name>Myrtaceae</tp:taxon-name>. <italic><tp:taxon-name>Quintinia</tp:taxon-name></italic> was formerly placed in <tp:taxon-name>Escalloniaceae</tp:taxon-name>, but is now assigned to the small family <tp:taxon-name>Paracryphiaceae</tp:taxon-name> (e.g., <xref ref-type="bibr" rid="B36">Winkworth et al. 2008</xref>).</p></tp:treatment-sec><tp:treatment-sec><!--Section generated to contain objects referenced in tp:taxon-treatment.--><fig id="F5" position="float" orientation="portrait"><label>Figures 14–18.</label><caption><p><italic><tp:taxon-name>Pectinivalva (Menurella)</tp:taxon-name></italic> spp., adults. <bold>14</bold> <italic><tp:taxon-name>Pectinivalva (Menurella) xenadelpha</tp:taxon-name></italic>, female holotype, Indonesia, Kalimantan, Gunung Lumut, emg. 15.xii.2005 <bold>15</bold> <italic><tp:taxon-name>Pectinivalva (Menurella) quintiniae</tp:taxon-name></italic>, male holotype, Tullawalal, Lamington N.P., Qld, emg. 25.ix.-6.x.2004 <bold>16</bold> <italic><tp:taxon-name>Pectinivalva (Menurella) quintiniae</tp:taxon-name></italic>, female paratype, Tullalwalal, emg. 25.ix.–6.x.2004 <bold>17</bold> <italic><tp:taxon-name>Pectinivalva (Menurella) tribulatrix</tp:taxon-name></italic>, male holotype, Cape Tribulation, Qld, emg. 8.ix.2004 <bold>18</bold> <italic><tp:taxon-name>Pectinivalva (Menurella) tribulatrix</tp:taxon-name></italic>, female paratype, Cape Tribulation, emg. 8.ix.2004. Scales 1 mm.</p></caption><graphic xmlns:xlink="http://www.w3.org/1999/xlink" xlink:href="ZooKeys-278-001-g005.jpg" position="float" orientation="portrait" xlink:type="simple"/></fig><fig id="F11" position="float" orientation="portrait"><label>Figures 49–57.</label><caption><p><italic><tp:taxon-name>Pectinivalva (Menurella)</tp:taxon-name></italic> spp., male genitalia, ventral view. <bold>49–51</bold> <italic><tp:taxon-name>Pectinivalva (Menurella) scotodes</tp:taxon-name></italic>: <bold>49</bold> genital capsule <bold>50</bold> left valva <bold>51</bold> aedeagus <bold>52–54</bold> <italic><tp:taxon-name>Pectinivalva (Menurella) acmenae</tp:taxon-name></italic>: <bold>52</bold> genital capsule <bold>53</bold> left valva <bold>54 </bold>aedeagus <bold>55–57</bold> <italic><tp:taxon-name>Pectinivalva (Menurella) quintiniae</tp:taxon-name></italic>: <bold>55</bold> genital capsule <bold>56</bold> left valva <bold>57</bold> aedeagus.</p></caption><graphic xmlns:xlink="http://www.w3.org/1999/xlink" xlink:href="ZooKeys-278-001-g011.jpg" position="float" orientation="portrait" xlink:type="simple"/></fig><fig id="F13" position="float" orientation="portrait"><label>Figures 67–72.</label><caption><p><italic><tp:taxon-name>Pectinivalva (Menurella)</tp:taxon-name></italic> spp., male genitalia, ventral view. <bold>67–69</bold> <italic><tp:taxon-name>Pectinivalva (Menurella) quintiniae</tp:taxon-name></italic>, holotype, slide ANIC18720 and paratype, slide EJvN3736 (69): <bold>67</bold>, <bold>68</bold> genitalia with aedeagus <italic>in situ</italic> <bold>69</bold> aedeagus <bold>70–72</bold> <italic><tp:taxon-name>Pectinivalva (Menurella) tribulatrix</tp:taxon-name></italic>, holotype, slide ANIC18721: <bold>70</bold> genitalia with aedeagus <italic>in situ</italic> <bold>71 </bold>close-up of gnathos and pectinifer <bold>72</bold> close-up of aedeagus showing tubular sclerite associated with cathrema. Scales 100 μm, 50 μm (71, 72).</p></caption><graphic xmlns:xlink="http://www.w3.org/1999/xlink" xlink:href="ZooKeys-278-001-g013.jpg" position="float" orientation="portrait" xlink:type="simple"/></fig><fig id="F15" position="float" orientation="portrait"><label>Figures 77–79.</label><caption><p><italic><tp:taxon-name>Pectinivalva (Menurella)</tp:taxon-name></italic> spp., female genitalia, ventral view. <bold>77</bold> <italic><tp:taxon-name>Pectinivalva (Menurella) acmenae</tp:taxon-name></italic> <bold>78</bold> <italic><tp:taxon-name>Pectinivalva (Menurella) quintiniae</tp:taxon-name></italic> <bold>79</bold> <italic><tp:taxon-name>Pectinivalva (Menurella) quintiniae</tp:taxon-name></italic>, apophyses and papillae anales.</p></caption><graphic xmlns:xlink="http://www.w3.org/1999/xlink" xlink:href="ZooKeys-278-001-g015.jpg" position="float" orientation="portrait" xlink:type="simple"/></fig><fig id="F17" position="float" orientation="portrait"><label>Figures 89–97.</label><caption><p><italic><tp:taxon-name>Pectinivalva(Menurella)</tp:taxon-name></italic> spp., female genitalia, ventral view. <bold>89–91</bold> <italic><tp:taxon-name>Pectinivalva (Menurella) scotodes</tp:taxon-name></italic>, paratype, slideANIC11263 <bold>92–94</bold> <italic><tp:taxon-name>Pectinivalva (Menurella) acmenae</tp:taxon-name></italic>, paratype, slideANIC11242 <bold>95–97</bold> <italic><tp:taxon-name>Pectinivalva (Menurella) quintiniae</tp:taxon-name></italic>, paratype, slide EJvN3961. Scales 200 μm (89, 92, 95), 100 μm.</p></caption><graphic xmlns:xlink="http://www.w3.org/1999/xlink" xlink:href="ZooKeys-278-001-g017.jpg" position="float" orientation="portrait" xlink:type="simple"/></fig></tp:treatment-sec><ref-list><ref id="B36"><mixed-citation xmlns:xlink="http://www.w3.org/1999/xlink" xlink:type="simple"><person-group><name name-style="western"><surname>Winkworth</surname><given-names>RC</given-names></name><name name-style="western"><surname>Lundberg</surname><given-names>J</given-names></name><name name-style="western"><surname>Donoghue</surname><given-names>MJ</given-names></name></person-group> (<year>2008</year>)<source> Toward a resolution of Campanulid phylogeny, with special reference to the placement of Dipsacales. Taxon 57: 53–65. <ext-link ext-link-type="uri" xlink:href="http://www.ingentaconnect.com/content/iapt/tax/2008/00000057/00000001/art00006" xlink:type="simple">http://www.ingentaconnect.com/content/iapt/tax/2008/00000057/00000001/art00006</ext-link></source></mixed-citation></ref></ref-list></tp:taxon-treatment>
