# Supplementary material for: Phylogeny and host-plant relationships of the Australian Myrtaceae leafmining moth genus Pectinivalva (Lepidoptera, Nepticulidae), with new subgenera and species
Source: Zookeys. 2013 Mar 15;(278):1–64. doi: 10.3897/zookeys.278.4743 (PMC3677346; doi:10.3897/zookeys.278.4743)
Supplement: XML Treatment for Pectinivalva (Menurella) tribulatrix [file zookeys.278.4743-treatment13.xml]

<!DOCTYPE tp:taxon-treatment
  PUBLIC "-//TaxonX//DTD Taxonomic Treatment Publishing DTD v0 20100105//EN" "tax-treatment-NSO.dtd">
<tp:taxon-treatment xmlns:tp="http://www.plazi.org/taxpub"><tp:treatment-meta><mixed-citation publication-type="journal"><person-group><name><surname>Hoare</surname><given-names>Robert J.B.</given-names></name><name><surname>van Nieukerken</surname><given-names>Erik J.</given-names></name></person-group><article-title>Phylogeny and host-plant relationships of the Australian Myrtaceae leafmining moth genus 
                    <italic>Pectinivalva</italic> (Lepidoptera, Nepticulidae), with new subgenera and species</article-title><source>Zookeys</source><day>15</day><month>3</month><year>2013</year><volume>2013</volume><issue>278</issue><fpage>1</fpage><lpage>64</lpage><pub-id pub-id-type="doi">10.3897/zookeys.278.4743</pub-id></mixed-citation></tp:treatment-meta><tp:nomenclature><tp:taxon-name>
                        <tp:taxon-name-part taxon-name-part-type="genus">Pectinivalva</tp:taxon-name-part>
                        (<tp:taxon-name-part taxon-name-part-type="subgenus">Menurella</tp:taxon-name-part>)
                        <tp:taxon-name-part taxon-name-part-type="species">tribulatrix</tp:taxon-name-part>
                    <object-id xmlns:xlink="http://www.w3.org/1999/xlink" xlink:type="simple">urn:lsid:zoobank.org:act:A3AF88EF-778D-4D82-B333-24DC81DEE3EA</object-id>
								<object-id xmlns:xlink="http://www.w3.org/1999/xlink" xlink:type="simple">http://species-id.net/wiki/Pectinivalva_tribulatrix</object-id>
								</tp:taxon-name><tp:taxon-authority>Van Nieukerken &amp; Hoare</tp:taxon-authority><tp:taxon-status xmlns:xlink="http://www.w3.org/1999/xlink" xlink:type="simple">sp. n.</tp:taxon-status></tp:nomenclature><tp:treatment-sec sec-type="Material examined"><title>Material examined.</title><p>Holotype. ♂, Cape Tribulation, Queensland, [UTM: 55K CC365219], la. 23.vii.2004, [coastal rainforest], emg. 8.ix.2004, <italic><tp:taxon-name>Rhodomyrtus macrocarpa</tp:taxon-name></italic>, E.J. van Nieukerken, RMNH/EvN no 2004017, genitalia slide 18721 (anic) (= EvN 3962). Paratype. ♀, same data as holotype, genitalia slide EvN 3963 (rmnh).</p><p><bold>Additional material:</bold> many leafmines from type locality, and 2 km south.</p></tp:treatment-sec><tp:treatment-sec sec-type="Description"><title>Description. </title><p>Male (<xref ref-type="fig" rid="F5">Fig. 17</xref>). Wingspan 3.5 mm, forewing length 1.5 mm. Head: frontal tuft yellow to ferruginous, collar white; eyecaps basally white, exteriorly grey; antennae grey, 25 segments. Thorax and forewing entirely shining grey fuscous, cilia-line indistinct. Hindwing basally wide, grey, with androconial pocket in basal half; cilia grey. Underside: forewing and hindwing dark brown. Abdomen grey brown, with small white anal tufts.</p><p>Female (<xref ref-type="fig" rid="F5">Fig. 18</xref>). Wingspan 3.2 mm, forewing length 1.4 mm. Head: as male, but eyecaps shining white, no grey, antennae with 17 segments. Coloration as male, but hindwing narrower, grey. Abdomen shining dark grey, wide blunt abdominal tip.</p><p>Male genitalia (<xref ref-type="fig" rid="F14">Figs 70–72</xref>). Capsule ca. 235 μm long, ovoid. Anterior edge of vinculum with shallow excavation. Tegumen rounded, without ventral extensions. Uncus triangular, slightly indented in middle, lobes with ca. 3–4 setae on each. Gnathos central element long, not reaching beyond uncus, parallel edges, rounded tip. Valva <!--PageBreak-->ca. 190 μm long, reaching well beyond tegumen, strongly curved; medial edge slightly excavated and ending in obtuse angle; pectinifer consisting of 15–16 broad, blunt elements; dorsal surface towards apex with long setae. Sublateral processes short. Juxta not visible. Aedeagus (<xref ref-type="fig" rid="F13">Fig. 72</xref>) ca. 280 μm long; tubelike sclerite associated with cathrema ca 2/3 aedeagus length, anteriorly bilobed; vesica otherwise with a few small cornuti.</p><p>Female genitalia (<xref ref-type="fig" rid="F18">Fig. 101–103</xref>). Total length ca. 335 μm. T9 produced on each side into prominent anal papillae, each with a group of 7 setae. Apophyses anteriores moderately narrow, curved inwards; apophyses posteriores narrow, straight, longer than anteriores. Lateral sclerotizations of vestibulum strongly developed, forked, the bifurcations diverging widely. Ductus spermathecae with 6 convolutions. Corpus small, about as long as wide, folded, covered with many pectinations; signum of concentric bands of fence-like spinules, indistinct.</p><p><!--PageBreak--><!--PageBreak-->Larva. Green. Fieldnotes state that it feeds with dorsum upwards, which may be incorrect. Larva not preserved.</p></tp:treatment-sec><tp:treatment-sec sec-type="Biology"><title>Biology.</title><p>Host-plant: <italic><tp:taxon-name>Rhodomyrtus macrocarpa</tp:taxon-name></italic> Benth., finger cherry (<tp:taxon-name>Myrtaceae</tp:taxon-name>). Many mines and three larvae were collected on the ca. 20 cm long leaves of seedling shrubs. Egg: on either side of leaf. Mine (<xref ref-type="fig" rid="F22">Fig. 124</xref>): a narrow, long gallery, either completely meandering, or partly straight and following a major vein; frass black, broken and dispersed over total gallery width, not leaving clear margins; edges of gallery not straight, irregular; exit-hole on underside, a semicircular to oval hole. Cocoon reddish brown. Occupied mines have been collected on 22 July.</p><!--PageBreak--></tp:treatment-sec><tp:treatment-sec sec-type="Diagnosis"><title>Diagnosis.</title><p>One of the smallest <italic><tp:taxon-name>Pectinivalva</tp:taxon-name></italic> species we know, recognised by unmarked greyish fuscous wings, grey edged scape in male and androconial pocket on male hindwing.</p></tp:treatment-sec><tp:treatment-sec sec-type="Distribution"><title>Distribution.</title><p>Northern Queensland, Cape Tribulation.</p></tp:treatment-sec><tp:treatment-sec sec-type="DNA barcode"><title>DNA barcode.</title><p>RMNH.INS.23962 (holotype), Genbank KC292484 and RMNH.INS.23963, Genbank KC292485, identical.</p></tp:treatment-sec><tp:treatment-sec sec-type="Derivation"><title>Derivation.</title><p>The species name is a noun in apposition, from the Latin <italic>tribulare</italic>, to press: hence <italic>tribulatio</italic>, distress, trouble, <italic>tribulatrix</italic>, one who causes trouble. It refers partly to the type locality (Cape Tribulation), and partly to difficulties the authors encountered in identifying the hostplant.</p></tp:treatment-sec><tp:treatment-sec sec-type="Remarks"><title>Remarks.</title><p>This species stands out from its relatives amongst the ‘derived’ species of <italic><tp:taxon-name>Menurella</tp:taxon-name></italic> (those with broad tooth-like pectinifer elements) in its hostplant <italic><tp:taxon-name>Rhodomyrtus</tp:taxon-name></italic>, which belongs to the tribe Myrteae; other members of this group feed on Eucalypteae.</p><sec sec-type="Keys to the subgenera of Nepticulidae known from Australia"><title>Keys to the subgenera of <tp:taxon-name>Nepticulidae</tp:taxon-name> known from Australia</title><p>The keys presented here are only intended for the identification of nepticulid specimens taken in Australia, and will not necessarily work for material captured elsewhere. They are based on the extensive collection of <tp:taxon-name>Nepticulidae</tp:taxon-name> in ANIC, with associated larval material. Although the keys should work for all Australian nepticulids so far known, it should be noted that our knowledge of the fauna is still very incomplete and there may possibly be species which will key out incorrectly or not at all.</p></sec><sec sec-type="Key to adults, based on external characters and wing venation"><title>Key to adults, based on external characters and wing venation</title><table-wrap content-type="key" position="anchor" orientation="portrait"><table><tbody><tr><td rowspan="1" colspan="1">1</td><td rowspan="1" colspan="1">Forewing with vein 1+2A unthickened</td><td rowspan="1" colspan="1">2</td></tr><tr><td rowspan="1" colspan="1">–</td><td rowspan="1" colspan="1">Forewing with vein 1+2A thickened</td><td rowspan="1" colspan="1">7</td></tr><tr><td rowspan="1" colspan="1">2</td><td rowspan="1" colspan="1">Forewing with apical suffusion of pale bluish or silver scales</td><td rowspan="1" colspan="1"><italic><tp:taxon-name>Roscidotoga</tp:taxon-name></italic></td></tr><tr><td rowspan="1" colspan="1">–</td><td rowspan="1" colspan="1">Forewing without apical suffusion of pale bluish or silver scales</td><td rowspan="1" colspan="1">3</td></tr><tr><td rowspan="1" colspan="1">3</td><td rowspan="1" colspan="1">Vein R2+3 of forewing present</td><td rowspan="1" colspan="1"><italic><tp:taxon-name>Pectinivalva (Pectinivalva)</tp:taxon-name></italic></td></tr><tr><td rowspan="1" colspan="1">–</td><td rowspan="1" colspan="1">Vein R2+3 of forewing absent</td><td rowspan="1" colspan="1">4</td></tr><tr><td rowspan="1" colspan="1">4</td><td rowspan="1" colspan="1">Forewing without bluish or purplish lustre</td><td rowspan="1" colspan="1"><italic><tp:taxon-name>Pectinivalva (Menurella)</tp:taxon-name></italic> (part)</td></tr><tr><td rowspan="1" colspan="1">–</td><td rowspan="1" colspan="1">Forewing with bluish or purplish lustre</td><td rowspan="1" colspan="1">5</td></tr><tr><td rowspan="1" colspan="1">5</td><td rowspan="1" colspan="1">Forewing with transverse fascia</td><td rowspan="1" colspan="1"><italic><tp:taxon-name>Pectinivalva (Casanovula)</tp:taxon-name></italic> (part)</td></tr><tr><td rowspan="1" colspan="1">–</td><td rowspan="1" colspan="1">Forewing without transverse fascia</td><td rowspan="1" colspan="1">6</td></tr><tr><td rowspan="1" colspan="1">6</td><td rowspan="1" colspan="1">Forewing lustre bluish</td><td rowspan="1" colspan="1"><italic><tp:taxon-name>Pectinivalva (Menurella)</tp:taxon-name></italic><sup>1</sup></td></tr><tr><td rowspan="1" colspan="1">–</td><td rowspan="1" colspan="1">Forewing lustre purplish</td><td rowspan="1" colspan="1"><italic><tp:taxon-name>Pectinivalva (Casanovula)</tp:taxon-name></italic><sup>2</sup></td></tr><tr><td rowspan="1" colspan="1">7</td><td rowspan="1" colspan="1">Collar consisting of lamellate scales</td><td rowspan="1" colspan="1">8</td></tr><tr><td rowspan="1" colspan="1">–</td><td rowspan="1" colspan="1">Collar consisting of piliform scales</td><td rowspan="1" colspan="1">9</td></tr><tr><td rowspan="1" colspan="1">8</td><td rowspan="1" colspan="1">Vein Cu of forewing absent; closed cell present (vestigial)</td><td rowspan="1" colspan="1"><italic><tp:taxon-name>Acalyptris</tp:taxon-name></italic></td></tr><tr><td rowspan="1" colspan="1">–</td><td rowspan="1" colspan="1">Vein Cu of forewing present; closed cell absent</td><td rowspan="1" colspan="1"><italic><tp:taxon-name>Stigmella</tp:taxon-name></italic></td></tr><tr><td rowspan="1" colspan="1"><!--PageBreak-->9</td><td rowspan="1" colspan="1">Vein M of hindwing 2-branched; male hindwing underside with raised androconia</td><td rowspan="1" colspan="1"><italic><tp:taxon-name>Trifurcula (Glaucolepis)</tp:taxon-name></italic></td></tr><tr><td rowspan="1" colspan="1">–</td><td rowspan="1" colspan="1">Vein M of hindwing 1-branched; male hindwing underside without raised scales</td><td rowspan="1" colspan="1"><italic><tp:taxon-name>Ectoedemia (Fomoria)</tp:taxon-name></italic></td></tr></tbody></table></table-wrap><p><sup>	1</sup> Two species of <italic><tp:taxon-name>Pectinivalva (Menurella)</tp:taxon-name></italic> key out here: <italic><tp:taxon-name>Pectinivalva (Menurella) acmenae</tp:taxon-name></italic> and <italic><tp:taxon-name>Pectinivalva (Menurella) quintiniae</tp:taxon-name></italic>.</p><p><sup>	2</sup> One undescribed species of <italic><tp:taxon-name>Pectinivalva (Casanovula)</tp:taxon-name></italic> lacks a fascia and keys out here.</p></sec><sec sec-type="Key to adults, based on male genitalia"><title>Key to adults, based on male genitalia</title><table-wrap content-type="key" position="anchor" orientation="portrait"><table><tbody><tr><td rowspan="1" colspan="1">1</td><td rowspan="1" colspan="1">Gnathos present, not reduced</td><td rowspan="1" colspan="1">2</td></tr><tr><td rowspan="1" colspan="1">–</td><td rowspan="1" colspan="1">Gnathos strongly reduced or absent</td><td rowspan="1" colspan="1"><italic><tp:taxon-name>Roscidotoga</tp:taxon-name></italic></td></tr><tr><td rowspan="1" colspan="1">2</td><td rowspan="1" colspan="1">Gnathos with 1 central element</td><td rowspan="1" colspan="1">3</td></tr><tr><td rowspan="1" colspan="1">–</td><td rowspan="1" colspan="1">Gnathos with 2 central elements</td><td rowspan="1" colspan="1"><italic><tp:taxon-name>Stigmella</tp:taxon-name></italic> (part)</td></tr><tr><td rowspan="1" colspan="1">3</td><td rowspan="1" colspan="1">Uncus dorsally with 2 well-defined tufts of setae</td><td rowspan="1" colspan="1">4</td></tr><tr><td rowspan="1" colspan="1">–</td><td rowspan="1" colspan="1">Uncus without well-defined tufts of setae</td><td rowspan="1" colspan="1">6</td></tr><tr><td rowspan="1" colspan="1">4</td><td rowspan="1" colspan="1">Uncus pointed, undivided</td><td rowspan="1" colspan="1"><italic><tp:taxon-name>Pectinivalva (Pectinivalva)</tp:taxon-name></italic></td></tr><tr><td rowspan="1" colspan="1">–</td><td rowspan="1" colspan="1">Uncus bifid</td><td rowspan="1" colspan="1">5</td></tr><tr><td rowspan="1" colspan="1">5</td><td rowspan="1" colspan="1">Cathrema associated with a smooth tubular sclerotization</td><td rowspan="1" colspan="1"><italic><tp:taxon-name>Pectinivalva (Menurella)</tp:taxon-name></italic></td></tr><tr><td rowspan="1" colspan="1">–</td><td rowspan="1" colspan="1">Cathrema without associated sclerites, or sclerites not forming a smooth tube</td><td rowspan="1" colspan="1"><italic><tp:taxon-name>Pectinivalva (Casanovula)</tp:taxon-name></italic></td></tr><tr><td rowspan="1" colspan="1">6</td><td rowspan="1" colspan="1">Transverse bar of transtilla membranous or absent</td><td rowspan="1" colspan="1">7</td></tr><tr><td rowspan="1" colspan="1">–</td><td rowspan="1" colspan="1">Transverse bar of transtilla present</td><td rowspan="1" colspan="1">8</td></tr><tr><td rowspan="1" colspan="1">7</td><td rowspan="1" colspan="1">Valvae widely separated at base; aedeagus with carinate processes</td><td rowspan="1" colspan="1"><italic><tp:taxon-name>Acalyptris</tp:taxon-name></italic></td></tr><tr><td rowspan="1" colspan="1">–</td><td rowspan="1" colspan="1">Valvae close basally; aedeagus lacking carinae</td><td rowspan="1" colspan="1"><italic><tp:taxon-name>Trifurcula (Glaucolepis)</tp:taxon-name></italic></td></tr><tr><td rowspan="1" colspan="1">8</td><td rowspan="1" colspan="1">Valvae widely separated at base; vinculum with posterior membranous extension; aedeagus with carinae</td><td rowspan="1" colspan="1"><italic><tp:taxon-name>Ectoedemia (Fomoria)</tp:taxon-name></italic></td></tr><tr><td rowspan="1" colspan="1">–</td><td rowspan="1" colspan="1">Valvae close basally; vinculum unmodified; aedeagus lacking carinae</td><td rowspan="1" colspan="1"><italic><tp:taxon-name>Stigmella</tp:taxon-name></italic><sup>3</sup></td></tr></tbody></table></table-wrap><p><sup>	3</sup> One undescribed <italic><tp:taxon-name>Stigmella</tp:taxon-name></italic> species from South Australia, which has a gnathos with a single central element, keys out here.</p></sec><sec sec-type="Key to adults, based on female genitalia"><title>Key to adults, based on female genitalia</title><table-wrap content-type="key" position="anchor" orientation="portrait"><table><tbody><tr><td rowspan="1" colspan="1">1</td><td rowspan="1" colspan="1">Signum present</td><td rowspan="1" colspan="1">2</td></tr><tr><td rowspan="1" colspan="1">–</td><td rowspan="1" colspan="1">Signum absent</td><td rowspan="1" colspan="1">7</td></tr><tr><td rowspan="1" colspan="1">2</td><td rowspan="1" colspan="1">One signum, not reticulate</td><td rowspan="1" colspan="1">3</td></tr><tr><td rowspan="1" colspan="1">–</td><td rowspan="1" colspan="1">Two reticulate signa</td><td rowspan="1" colspan="1">5</td></tr><tr><td rowspan="1" colspan="1">3</td><td rowspan="1" colspan="1">Signum a pair of concentric ovals of fence-like pectinations</td><td rowspan="1" colspan="1"><italic><tp:taxon-name>Pectinivalva (Menurella)</tp:taxon-name></italic> (part)</td></tr><tr><td rowspan="1" colspan="1">–</td><td rowspan="1" colspan="1">Signum a toothed band</td><td rowspan="1" colspan="1">4</td></tr><tr><td rowspan="1" colspan="1"><!--PageBreak-->4</td><td rowspan="1" colspan="1">Lateral sclerites of vestibulum forked or with exterior tooth at ½; signum small, rounded</td><td rowspan="1" colspan="1"><italic><tp:taxon-name>Pectinivalva (Menurella)</tp:taxon-name></italic><sup>4</sup></td></tr><tr><td rowspan="1" colspan="1">–</td><td rowspan="1" colspan="1">Lateral sclerites (if present) not forked, no exterior tooth at ½; signum long, narrow</td><td rowspan="1" colspan="1"><italic><tp:taxon-name>Pectinivalva (Pectinivalva)</tp:taxon-name></italic></td></tr><tr><td rowspan="1" colspan="1">5</td><td rowspan="1" colspan="1">Margins of signa crenulate</td><td rowspan="1" colspan="1">Acalyptris</td></tr><tr><td rowspan="1" colspan="1">–</td><td rowspan="1" colspan="1">Margins of signa smooth</td><td rowspan="1" colspan="1">6</td></tr><tr><td rowspan="1" colspan="1">6</td><td rowspan="1" colspan="1">Vestibulum with complex sclerotizations</td><td rowspan="1" colspan="1"><italic><tp:taxon-name>Ectoedemia (Fomoria)</tp:taxon-name></italic></td></tr><tr><td rowspan="1" colspan="1">–</td><td rowspan="1" colspan="1">Vestibulum without sclerotizations</td><td rowspan="1" colspan="1"><italic><tp:taxon-name>Trifurcula (Glaucolepis)</tp:taxon-name></italic><sup>5</sup></td></tr><tr><td rowspan="1" colspan="1">7</td><td rowspan="1" colspan="1">Apophyses anteriores expanded basally; corpus bursae weakly sclerotized, with diverticulum</td><td rowspan="1" colspan="1"><italic><tp:taxon-name>Roscidotoga</tp:taxon-name></italic></td></tr><tr><td rowspan="1" colspan="1">–</td><td rowspan="1" colspan="1">Apophyses normal; corpus bursae well or moderately sclerotized; no diverticulum</td><td rowspan="1" colspan="1">8</td></tr><tr><td rowspan="1" colspan="1">8</td><td rowspan="1" colspan="1">Vestibulum with lateral sclerites</td><td rowspan="1" colspan="1"><italic><tp:taxon-name>Pectinivalva (Casanovula)</tp:taxon-name></italic></td></tr><tr><td rowspan="1" colspan="1">–</td><td rowspan="1" colspan="1">Vestibulum without lateral sclerites</td><td rowspan="1" colspan="1"><italic><tp:taxon-name>Stigmella</tp:taxon-name></italic></td></tr></tbody></table></table-wrap><p><sup>	4</sup> Two species of <italic><tp:taxon-name>Pectinivalva (Menurella)</tp:taxon-name></italic> key out here: <italic><tp:taxon-name>Pectinivalva (Menurella) acmenae</tp:taxon-name></italic> and <italic><tp:taxon-name>Pectinivalva (Menurella) quintiniae</tp:taxon-name></italic>.</p><p><sup>	5</sup> No females of <italic><tp:taxon-name>Trifurcula</tp:taxon-name></italic> have yet been captured in Australia, and the distinction used here is based on Holarctic members of the genus (see <xref ref-type="bibr" rid="B16">Johansson et al. 1990</xref>).</p></sec><sec sec-type="Key to the larvae"><title>Key to the larvae</title><table-wrap content-type="key" position="anchor" orientation="portrait"><table><tbody><tr><td rowspan="1" colspan="1">1</td><td rowspan="1" colspan="1">Antenna 3-segmented</td><td rowspan="1" colspan="1">2</td></tr><tr><td rowspan="1" colspan="1">–</td><td rowspan="1" colspan="1">Antenna 2- or 1-segmented</td><td rowspan="1" colspan="1">3</td></tr><tr><td rowspan="1" colspan="1">2</td><td rowspan="1" colspan="1">Cuticle spinose, with smooth texture; mesothorax with 2 D setae</td><td rowspan="1" colspan="1"><italic><tp:taxon-name>Roscidotoga</tp:taxon-name></italic></td></tr><tr><td rowspan="1" colspan="1">–</td><td rowspan="1" colspan="1">Cuticle without spines, sculptured; mesothorax with 1 D seta</td><td rowspan="1" colspan="1"><italic><tp:taxon-name>Pectinivalva (Pectinivalva)</tp:taxon-name></italic></td></tr><tr><td rowspan="1" colspan="1">3</td><td rowspan="1" colspan="1">Antenna 2-segmented</td><td rowspan="1" colspan="1">4</td></tr><tr><td rowspan="1" colspan="1">–</td><td rowspan="1" colspan="1">Antenna 1-segmented</td><td rowspan="1" colspan="1">5</td></tr><tr><td rowspan="1" colspan="1">4</td><td rowspan="1" colspan="1">Hostplant <italic><tp:taxon-name>Lophostemon</tp:taxon-name></italic>, <italic><tp:taxon-name>Tristaniopsis</tp:taxon-name></italic>, or <italic><tp:taxon-name>Melaleuca</tp:taxon-name></italic></td><td rowspan="1" colspan="1"><italic><tp:taxon-name>Pectinivalva (Casanovula)</tp:taxon-name></italic><sup>6</sup></td></tr><tr><td rowspan="1" colspan="1">–</td><td rowspan="1" colspan="1">Hostplant another myrtaceous genus, or <italic><tp:taxon-name>Quintinia</tp:taxon-name></italic></td><td rowspan="1" colspan="1"><italic><tp:taxon-name>Pectinivalva (Menurella)</tp:taxon-name></italic><sup>6</sup></td></tr><tr><td rowspan="1" colspan="1">5</td><td rowspan="1" colspan="1">Sensilla of antenna arranged in a cross</td><td rowspan="1" colspan="1"><italic><tp:taxon-name>Stigmella</tp:taxon-name></italic></td></tr><tr><td rowspan="1" colspan="1">–</td><td rowspan="1" colspan="1">Sensilla not arranged in a cross</td><td rowspan="1" colspan="1">6</td></tr><tr><td rowspan="1" colspan="1">6</td><td rowspan="1" colspan="1">Mesothorax with 1 D seta</td><td rowspan="1" colspan="1"><italic><tp:taxon-name>Ectoedemia (Fomoria)</tp:taxon-name></italic></td></tr><tr><td rowspan="1" colspan="1">–</td><td rowspan="1" colspan="1">Mesothorax with 2 D setae</td><td rowspan="1" colspan="1">7</td></tr><tr><td rowspan="1" colspan="1">7</td><td rowspan="1" colspan="1">Labial palpus 2-segmented</td><td rowspan="1" colspan="1"><italic><tp:taxon-name>Acalyptris</tp:taxon-name></italic></td></tr><tr><td rowspan="1" colspan="1">–</td><td rowspan="1" colspan="1">Labial palpus 3-segmented</td><td rowspan="1" colspan="1"><italic><tp:taxon-name>Trifurcula (Glaucolepis)</tp:taxon-name></italic><sup>7</sup></td></tr></tbody></table></table-wrap><p><sup>	6</sup> No constant morphological differences have been found between larvae of <italic><tp:taxon-name>Pectinivalva (Casanovula)</tp:taxon-name></italic> and those of <italic><tp:taxon-name>Pectinivalva (Menurella)</tp:taxon-name></italic>.</p><p><sup>	7</sup> No larva of <italic><tp:taxon-name>Trifurcula</tp:taxon-name></italic> has been found in Australia, and the distinction used here is based on the description of European species in <xref ref-type="bibr" rid="B16">Johansson et al. (1990)</xref>.</p><!--PageBreak--></sec></tp:treatment-sec><tp:treatment-sec><!--Section generated to contain objects referenced in tp:taxon-treatment.--><fig id="F5" position="float" orientation="portrait"><label>Figures 14–18.</label><caption><p><italic><tp:taxon-name>Pectinivalva (Menurella)</tp:taxon-name></italic> spp., adults. <bold>14</bold> <italic><tp:taxon-name>Pectinivalva (Menurella) xenadelpha</tp:taxon-name></italic>, female holotype, Indonesia, Kalimantan, Gunung Lumut, emg. 15.xii.2005 <bold>15</bold> <italic><tp:taxon-name>Pectinivalva (Menurella) quintiniae</tp:taxon-name></italic>, male holotype, Tullawalal, Lamington N.P., Qld, emg. 25.ix.-6.x.2004 <bold>16</bold> <italic><tp:taxon-name>Pectinivalva (Menurella) quintiniae</tp:taxon-name></italic>, female paratype, Tullalwalal, emg. 25.ix.–6.x.2004 <bold>17</bold> <italic><tp:taxon-name>Pectinivalva (Menurella) tribulatrix</tp:taxon-name></italic>, male holotype, Cape Tribulation, Qld, emg. 8.ix.2004 <bold>18</bold> <italic><tp:taxon-name>Pectinivalva (Menurella) tribulatrix</tp:taxon-name></italic>, female paratype, Cape Tribulation, emg. 8.ix.2004. Scales 1 mm.</p></caption><graphic xmlns:xlink="http://www.w3.org/1999/xlink" xlink:href="ZooKeys-278-001-g005.jpg" position="float" orientation="portrait" xlink:type="simple"/></fig><fig id="F14" position="float" orientation="portrait"><label>Figures 73–76.</label><caption><p><italic><tp:taxon-name>Pectinivalva</tp:taxon-name></italic> spp., female genitalia, ventral view. <bold>73</bold> <italic><tp:taxon-name>Pectinivalva (Pectinivalva) mystaconota</tp:taxon-name></italic> <bold>74</bold> <italic><tp:taxon-name>Pectinivalva (Casanovula) brevipalpa</tp:taxon-name></italic> <bold>75</bold> <italic><tp:taxon-name>Pectinivalva (Casanovula) minotaurus</tp:taxon-name></italic> <bold>76</bold> <italic><tp:taxon-name>Pectinivalva (Menurella) scotodes</tp:taxon-name></italic>.</p></caption><graphic xmlns:xlink="http://www.w3.org/1999/xlink" xlink:href="ZooKeys-278-001-g014.jpg" position="float" orientation="portrait" xlink:type="simple"/></fig><fig id="F13" position="float" orientation="portrait"><label>Figures 67–72.</label><caption><p><italic><tp:taxon-name>Pectinivalva (Menurella)</tp:taxon-name></italic> spp., male genitalia, ventral view. <bold>67–69</bold> <italic><tp:taxon-name>Pectinivalva (Menurella) quintiniae</tp:taxon-name></italic>, holotype, slide ANIC18720 and paratype, slide EJvN3736 (69): <bold>67</bold>, <bold>68</bold> genitalia with aedeagus <italic>in situ</italic> <bold>69</bold> aedeagus <bold>70–72</bold> <italic><tp:taxon-name>Pectinivalva (Menurella) tribulatrix</tp:taxon-name></italic>, holotype, slide ANIC18721: <bold>70</bold> genitalia with aedeagus <italic>in situ</italic> <bold>71 </bold>close-up of gnathos and pectinifer <bold>72</bold> close-up of aedeagus showing tubular sclerite associated with cathrema. Scales 100 μm, 50 μm (71, 72).</p></caption><graphic xmlns:xlink="http://www.w3.org/1999/xlink" xlink:href="ZooKeys-278-001-g013.jpg" position="float" orientation="portrait" xlink:type="simple"/></fig><fig id="F18" position="float" orientation="portrait"><label>Figures 98–103.</label><caption><p><italic>Pectinivalva (Menurella)</italic> spp., female genitalia, ventral view. <bold>98–100</bold> <italic><tp:taxon-name>Pectinivalva (Menurella) xenadelpha</tp:taxon-name></italic>, holotype, slide EJvN3738 <bold>101–103</bold> <italic><tp:taxon-name>Pectinivalva (Menurella) tribulatrix</tp:taxon-name></italic>, paratype, slide EJvN3963. Scales 100 μm, 50 μm (99, 100, 102).</p></caption><graphic xmlns:xlink="http://www.w3.org/1999/xlink" xlink:href="ZooKeys-278-001-g018.jpg" position="float" orientation="portrait" xlink:type="simple"/></fig><fig id="F22" position="float" orientation="portrait"><label>Figures 117–124.</label><caption><p><italic><tp:taxon-name>Pectinivalva</tp:taxon-name></italic> spp., larval leaf-mines. <bold>117</bold> <italic><tp:taxon-name>Pectinivalva (Casanovula) brevipalpa</tp:taxon-name></italic> on <italic><tp:taxon-name>Tristaniopsis collina</tp:taxon-name></italic> <bold>118</bold> <italic><tp:taxon-name>Pectinivalva (Casanovula) minotaurus</tp:taxon-name></italic> vacated mine on <italic><tp:taxon-name>Lophostemon confertus</tp:taxon-name></italic> <bold>119</bold> <italic><tp:taxon-name>Pectinivalva (Menurella) scotodes</tp:taxon-name></italic> on <italic><tp:taxon-name>Eucalyptus pilularis</tp:taxon-name></italic> <bold>120</bold> <italic><tp:taxon-name>Pectinivalva (Menurella) acmenae</tp:taxon-name></italic> on <italic><tp:taxon-name>Syzygium smithii</tp:taxon-name></italic> <bold>121, 122</bold> <italic><tp:taxon-name>Pectinivalva (Menurella) quintiniae</tp:taxon-name></italic> on <italic><tp:taxon-name>Quintinia verdonii</tp:taxon-name></italic> <bold>123</bold> <italic><tp:taxon-name>Pectinivalva (Menurella) xenadelpha</tp:taxon-name></italic> on <italic><tp:taxon-name>Syzygium acuminatissimum</tp:taxon-name></italic> <bold>124</bold> <italic><tp:taxon-name>Pectinivalva (Menurella) tribulatrix</tp:taxon-name></italic> vacated mine on <italic><tp:taxon-name>Rhodomyrtus macrocarpa</tp:taxon-name></italic>.</p></caption><graphic xmlns:xlink="http://www.w3.org/1999/xlink" xlink:href="ZooKeys-278-001-g022.jpg" position="float" orientation="portrait" xlink:type="simple"/></fig></tp:treatment-sec><ref-list><ref id="B16"><mixed-citation xmlns:xlink="http://www.w3.org/1999/xlink" xlink:type="simple"><person-group><name name-style="western"><surname>Johansson</surname><given-names>R</given-names></name><name name-style="western"><surname>Nielsen</surname><given-names>ES</given-names></name><name name-style="western"><surname>Nieukerken</surname><given-names>EJ van</given-names></name><name name-style="western"><surname>Gustafsson</surname><given-names>B</given-names></name></person-group> (<year>1990</year>)<source> The Nepticulidae and Opostegidae (Lepidoptera) of north west Europe. Fauna Entomologica Scandinavica 23 (2 volumes): 1–739</source></mixed-citation></ref></ref-list></tp:taxon-treatment>
