# Supplementary material for: Phylogeny and host-plant relationships of the Australian Myrtaceae leafmining moth genus Pectinivalva (Lepidoptera, Nepticulidae), with new subgenera and species
Source: Zookeys. 2013 Mar 15;(278):1–64. doi: 10.3897/zookeys.278.4743 (PMC3677346; doi:10.3897/zookeys.278.4743)
Supplement: Supplementary file 14 — Specimen locality data of Pectinivalva Scoble (Lepidoptera: Nepticulidae) and outgroup taxa: examined specimens, DNA vouchers and host records. (doi: 10.3897/zookeys.278.4743.app) File format: Microsoft Excel (xlsx). Explanation note: The records comprise all material studied, including rearing records of species that have not been treated and voucher specimens for DNA barcoding. We have treated specimens with a genitalia slide or other preparation and DNA vouchers as individual records for each species. Other records combine all adults from a single rearing or other single collection event. While compiling this datasheet, the authors no longer had direct access to the ANIC collection in Canberra, and in some cases our notes were not sufficient to enter all fields. This explains why for some slides ‘sex unknown’ is given, and uncertainties about exactly how many specimens were collected on a given date. [file ZooKeys-278-001-s001.xlsx]

## Sheet: Blad1
MaterialUsage	ScientificName	institutionCode	catalogue no.	Rearing no.	associatedSequences	preparations	slide number	typeStatus	Sex	LifeStageCollected	samplingProtocol	Hostplant	country	stateProvince	locality	Elevation in meters	verbatimCoordinates	verbatimCoordinateSystem	decimalLatitude	decimalLongitude	dateOfCollectionStart	dateOfCollectionEnd	dateOfEmergenceAdultsStart	dateOfEmergenceAdultsEnd	Collector	Habitat	identifier	Annotations
specimens examined	Enteucha acetosae (Stainton, 1854)	ANIC				pinned adult	ANIC 12139		1 male, 1 female	larva	hand-collecting leafmines	Rumex acetosella	Germany	Mecklenburg	Dargun						1971-08-12		1971-07-21		A. Borkowksi		R.J.B. Hoare
specimens examined	Enteucha acetosae (Stainton, 1854)	RMS				larva on slide	unnumbered			larva	hand-collecting leafmines	Rumex	Ireland	Dublin	Howt Cassana RK						1985-07-21				K.G.M. Bond		R.J.B. Hoare
specimens examined	Enteucha acetosae (Stainton, 1854)	RMNH		RMNH/EvN92131		pupal exuviae on slide	unnumbered			larva	hand-collecting leafmines	Rumex acetosa	Slovakia	Vychoslovensky Kraj	Slov. Kras.: Hrusovsky ryb., 11.5 km SE Roznava	200 m	34U DU7481	UTM MGRS	48.582	20.647	1992-10-10				E.J. van Nieukerken		R.J.B. Hoare
specimens examined	Notiopostega atrata Davis, 1989	ANIC				pinned adult; cocoon; genitalia preparation	ANIC 13599		1 female	larva			Chile	Valdivia	San Sebastian								1973-08-22	1973-08-29	R.S. Cameron		R.J.B. Hoare
specimens examined	Notiopostega atrata Davis, 1989	ANIC				larval head and pupal exuviae on slide	ANIC 11279		1 female	larva			Chile	Valdivia	San Sebastian								1973-08-22	1973-08-29	R.S. Cameron		R.J.B. Hoare
DNA barcode voucher	Opostega salaciella (Treitschke, 1833)	RMNH	RMNH.INS.11623		KC292461	adult, extracted destructively				adult	malaise trap		Netherlands	North Holland	Callantsoog, Zwanenwater 2E1	4 m			52.818	4.692	2002-06-30				J.C. Koster		E.J. van Nieukerken
specimens examined	Pectinivalva (Casanovula) brevipalpa Hoare, 2013	ANIC		RH96		pinned adult, genitalia preparation	ANIC 11328	paratype	1 female	larva	hand-collecting leafmines	Tristaniopsis collina	Australia	NSW	1 km SE of East Lynne, Kioloa State Forest		35.37S, 150.16E	degrees minutes	-34.8	150.567	1995-08-03		1995-10-26	1995-10-26	R.J.B. Hoare		R.J.B. Hoare
specimens examined	Pectinivalva (Casanovula) brevipalpa Hoare, 2013	ANIC		RH96		pinned adult		paratype	1 male	larva	hand-collecting leafmines	Tristaniopsis collina	Australia	NSW	1 km SE of East Lynne, Kioloa State Forest		35.37S, 150.16E	degrees minutes	-34.8	150.567	1995-08-03		1995-10-28	1995-10-28	R.J.B. Hoare		R.J.B. Hoare
specimens examined	Pectinivalva (Casanovula) brevipalpa Hoare, 2013	ANIC		RH1		larva on slide	ANIC 12077			larva	hand-collecting leafmines	Tristaniopsis collina	Australia	NSW	Cambewarra Lookout		34.48S, 150.34E	degrees minutes	-34.8	150.567	1995-06-25				R.J.B. Hoare	rainforest	R.J.B. Hoare
specimens examined	Pectinivalva (Casanovula) brevipalpa Hoare, 2013	ANIC		RH1		pupal exuviae on slide	ANIC 11283			larva	hand-collecting leafmines	Tristaniopsis collina	Australia	NSW	Cambewarra Lookout		34.48S, 150.34E	degrees minutes	-34.8	150.567	1995-06-25				R.J.B. Hoare	rainforest	R.J.B. Hoare
specimens examined	Pectinivalva (Casanovula) brevipalpa Hoare, 2013	ANIC		RH1		pinned adult, genitalia preparation	ANIC 11237	paratype	1 male	larva	hand-collecting leafmines	Tristaniopsis collina	Australia	NSW	Cambewarra Lookout		34.48S, 150.34E	degrees minutes	-34.8	150.567	1995-06-25		1995-11-01	1995-11-15	R.J.B. Hoare and E.S. Nielsen		R.J.B. Hoare
specimens examined	Pectinivalva (Casanovula) brevipalpa Hoare, 2013	ANIC		RH1		pinned adult, genitalia preparation	ANIC 11238	paratype	1 female	larva	hand-collecting leafmines	Tristaniopsis collina	Australia	NSW	Cambewarra Lookout		34.48S, 150.34E	degrees minutes	-34.8	150.567	1995-06-25		1995-10-26		R.J.B. Hoare and E.S. Nielsen		R.J.B. Hoare
specimens examined	Pectinivalva (Casanovula) brevipalpa Hoare, 2013	ANIC		RH1		pinned adult, genitalia preparation	ANIC 12065	paratype	1 male	larva	hand-collecting leafmines	Tristaniopsis collina	Australia	NSW	Cambewarra Lookout		34.48S, 150.34E	degrees minutes	-34.8	150.567	1995-06-25		1995-11-01	1995-11-15	R.J.B. Hoare and E.S. Nielsen		R.J.B. Hoare
specimens examined	Pectinivalva (Casanovula) brevipalpa Hoare, 2013	ANIC		RH1		pinned adult		paratypes	3 female	larva	hand-collecting leafmines	Tristaniopsis collina	Australia	NSW	Cambewarra Lookout		34.48S, 150.34E	degrees minutes	-34.8	150.567	1995-06-25		1995-10-15	1995-12-22	R.J.B. Hoare and E.S. Nielsen		R.J.B. Hoare
specimens examined	Pectinivalva (Casanovula) brevipalpa Hoare, 2013	ANIC		B135		adult, slide mounted		paratype	1 female	larva			Australia	NSW	Clyde Mt.								1963-10-28	1963-10-28	I.F.B. Common		R.J.B. Hoare
specimens examined	Pectinivalva (Casanovula) brevipalpa Hoare, 2013	ANIC		RH187		pinned adult, genitalia preparation	ANIC 12111	holotype	1 male	larva	hand-collecting leafmines	Tristaniopsis collina	Australia	NSW	Fitzroy Falls		34.39S, 150.29E	degrees minutes	-34.65	150.483	1996-07-01		1996-10-25	1996-10-25	R.J.B. Hoare		R.J.B. Hoare
specimens examined	Pectinivalva (Casanovula) brevipalpa Hoare, 2013	ANIC		RH187		pinned adult, genitalia preparation	ANIC 12136	paratype	1 male	larva	hand-collecting leafmines	Tristaniopsis collina	Australia	NSW	Fitzroy Falls		34.39S, 150.29E	degrees minutes	-34.65	150.483	1996-07-01		1996-12-08		R.J.B. Hoare		R.J.B. Hoare
specimens examined	Pectinivalva (Casanovula) brevipalpa Hoare, 2013	ANIC		RH187		pinned adult		paratypes	5 male, 5 female	larva	hand-collecting leafmines	Tristaniopsis collina	Australia	NSW	Fitzroy Falls		34.39S, 150.29E	degrees minutes	-34.65	150.483	1996-07-01		1996-10-17	1996-12-09	R.J.B. Hoare		R.J.B. Hoare
specimens examined	Pectinivalva (Casanovula) minotaurus Hoare, 2013	ANIC		A94		pinned adult, genitalia preparation	ANIC 11507	paratype	1 male	larva	hand-collecting leafmines	Lophostemon suaveolens	Australia	QLD	Brisbane						1957-08-15		1957-12-30	1957-12-30	I.F.B. Common		R.J.B. Hoare
specimens examined	Pectinivalva (Casanovula) minotaurus Hoare, 2013	ANIC		A94		pinned adult, genitalia preparation	ANIC 11582 (=MJS 82)	paratype	1 female	larva	hand-collecting leafmines	Lophostemon suaveolens	Australia	QLD	Brisbane						1957-08-15		1957-12-30	1957-12-30	I.F.B. Common		R.J.B. Hoare
specimens examined	Pectinivalva (Casanovula) minotaurus Hoare, 2013	ANIC				adult, preparation of abdomen	ANIC 11506 (=MJS 6)	paratype	1 male				Australia	QLD	Goodna						1906-04-08				A.J. Turner		R.J.B. Hoare
specimens examined	Pectinivalva (Casanovula) minotaurus Hoare, 2013	ANIC		RH40		larva on slide	ANIC 12125			larva	hand-collecting leafmines	Lophostemon confertus	Australia	QLD	Leslie St., Toowoomba		27.36S, 151.59E	degrees minutes	-27.6	151.983	1995-07-17				R.J.B. Hoare, I.F.B. Common		R.J.B. Hoare
specimens examined	Pectinivalva (Casanovula) minotaurus Hoare, 2013	ANIC		RH40		pinned adult		holotype	1 male	larva	hand-collecting leafmines	Lophostemon confertus	Australia	QLD	Leslie St., Toowoomba		27.36S, 151.59E	degrees minutes	-27.6	151.983	1995-07-17		1996-02-19	1996-02-19	R.J.B. Hoare, I.F.B. Common		R.J.B. Hoare
specimens examined	Pectinivalva (Casanovula) minotaurus Hoare, 2013	ANIC		RH40		pinned adult, genitalia preparation	ANIC 11325	paratype	1 male	larva	hand-collecting leafmines	Lophostemon confertus	Australia	QLD	Leslie St., Toowoomba		27.36S, 151.59E	degrees minutes	-27.6	151.983	1995-07-17		1996-02-02	1996-02-03	R.J.B. Hoare, I.F.B. Common		R.J.B. Hoare
specimens examined	Pectinivalva (Casanovula) minotaurus Hoare, 2013	ANIC		RH40		pinned adult, genitalia preparation	ANIC 11327	paratype	1 female	larva	hand-collecting leafmines	Lophostemon confertus	Australia	QLD	Leslie St., Toowoomba		27.36S, 151.59E	degrees minutes	-27.6	151.983	1995-07-17		1996-02-02	1996-02-27	R.J.B. Hoare, I.F.B. Common		R.J.B. Hoare
specimens examined	Pectinivalva (Casanovula) minotaurus Hoare, 2013	ANIC		RH40		pinned adult		paratypes	1 male, 5 female	larva	hand-collecting leafmines	Lophostemon confertus	Australia	QLD	Leslie St., Toowoomba		27.36S, 151.59E	degrees minutes	-27.6	151.983	1995-07-17		1996-02-27	1996-02-27	R.J.B. Hoare, I.F.B. Common		R.J.B. Hoare
specimens examined	Pectinivalva (Casanovula) minotaurus Hoare, 2013	RMNH		Loc II.7b		pinned adult, genitalia preparation	CvdB 110	paratype	1 male	larva	hand-collecting leafmines	Lophostemon confertus	Australia	QLD	Leslie St., Toowoomba		27.36S, 151.59E	degrees minutes	-27.6	151.983	2000-07-06		2001-01-02	2001-02-02	R.J.B. Hoare, C. van den Berg		R.J.B. Hoare
specimens examined, DNA barcode voucher	Pectinivalva (Casanovula) minotaurus Hoare, 2013	RMNH	RMNH.INS.23539	Loc II.7b	KC292478	pinned adult, genitalia preparation	EvN 3539	paratype	1 female	larva	hand-collecting leafmines	Lophostemon confertus	Australia	QLD	Leslie St., Toowoomba		27.36S, 151.59E	degrees minutes	-27.6	151.983	2000-07-06		2001-01-02	2001-02-02	R.J.B. Hoare, C. van den Berg		R.J.B. Hoare
specimens examined, DNA barcode voucher	Pectinivalva (Casanovula) minotaurus Hoare, 2013	RMNH	RMNH.INS.23547	Loc II.7b	KC292477	pinned adult, genitalia preparation	EvN 3547	paratype	1 female	larva	hand-collecting leafmines	Lophostemon confertus	Australia	QLD	Leslie St., Toowoomba		27.36S, 151.59E	degrees minutes	-27.6	151.983	2000-07-06		2001-01-02	2001-02-02	R.J.B. Hoare, C. van den Berg		R.J.B. Hoare
specimens examined	Pectinivalva (Casanovula) minotaurus Hoare, 2013	RMNH		Loc II.7b		pinned adult		paratypes	10 male, 15 female	larva	hand-collecting leafmines	Lophostemon confertus	Australia	QLD	Leslie St., Toowoomba		27.36S, 151.59E	degrees minutes	-27.6	151.983	2000-07-06		2001-01-02	2001-02-02	R.J.B. Hoare, C. van den Berg		R.J.B. Hoare
specimens examined	Pectinivalva (Casanovula) minotaurus Hoare, 2013	ANIC		none		pinned adult, genitalia preparation	ANIC 10209	paratype	1 female	larva	hand-collecting leafmines	Lophostemon confertus	Australia	QLD	Prince Henry Heights, Toowoomba	620 m	27.33S, 151.59E	degrees minutes	-27.6	151.983			1986-02-18	1986-02-18	I.F.B. Common		R.J.B. Hoare
specimens examined	Pectinivalva (Casanovula) minotaurus Hoare, 2013	ANIC		none		pinned adult		paratypes	2 female	larva	hand-collecting leafmines	Lophostemon confertus	Australia	QLD	Prince Henry Heights, Toowoomba	620 m	27.33S, 151.59E	degrees minutes	-27.6	151.983			1986-02-18	1986-02-18	I.F.B. Common		R.J.B. Hoare
rearing record	Pectinivalva (Casanovula) 41	ANIC		RH41		pinned adult			1 male, 1 female	adult	hand-collecting leafmines	Lophostemon confertus	Australia	QLD	Toowoomba						1995-07-17		1995-11-04	1995-11-09	R.J.B. Hoare		R.J.B. Hoare
rearing record	Pectinivalva (Casanovula) 41	RMNH, ANIC		Loc IV.22a		pinned adult			1 male, 1 female	adult	hand-collecting leafmines	Lophostemon confertus	Australia	QLD	Natural Bridge, 8 km NNE of Numinbah		28.13S-153.14E	degrees minutes	-28.217	153.233	2009-07-10		2000-08-18	2000-08-19	R.J.B. Hoare & C. van den Berg		R.J.B. Hoare
rearing record	Pectinivalva (Casanovula) 113	ANIC		RH113		pinned adult, genitalia preparation	ANIC 11304		1 female	adult	hand-collecting leafmines	Lophostemon ?confertus	Australia	QLD	Kirrama						1995-04-15		1995-05-15		R.J.B. Hoare		R.J.B. Hoare
rearing record	Pectinivalva (Casanovula) 174	ANIC		RH174		pinned adult, genitalia preparation	ANIC 12056		1 female	adult	hand-collecting leafmines	Melaeuca sp.	Australia	ACT	ANU campus						1995-09-15		1995-10-28		R.J.B. Hoare		R.J.B. Hoare
rearing record	Pectinivalva (Casanovula) 174	ANIC		RH174		pinned adult			1 male	adult	hand-collecting leafmines	Melaeuca sp.	Australia	ACT	ANU campus						1995-09-15		1995-10-28		R.J.B. Hoare		R.J.B. Hoare
specimens examined	Pectinivalva (Casanovula) 219	ANIC		RH219		pinned adult, genitalia preparation	ANIC 12107		1 male	pupa	hand-collecting leafmines	Melaleuca citrina	Australia	NSW	Lark Hill Winery, Bungendore		35.14S, 149.23E	degrees minutes	-35.233	149.383	1996-11-16		1996-11-28	1996-11-28	R.J.B. Hoare		R.J.B. Hoare
specimens examined	Pectinivalva (Casanovula) 219	ANIC		RH219		pinned adult, genitalia preparation	ANIC 12113		1 male	pupa	hand-collecting leafmines	Melaleuca citrina	Australia	NSW	Lark Hill Winery, Bungendore		35.14S, 149.23E	degrees minutes	-35.233	149.383	1996-11-16		1996-11-29	1996-11-29	R.J.B. Hoare		R.J.B. Hoare
specimens examined	Pectinivalva (Casanovula) 219	ANIC		RH219		pinned adult, genitalia preparation	ANIC 12116		1 female	pupa	hand-collecting leafmines	Melaleuca citrina	Australia	NSW	Lark Hill Winery, Bungendore		35.14S, 149.23E	degrees minutes	-35.233	149.383	1996-11-16		1996-11-25	1996-11-25	R.J.B. Hoare		R.J.B. Hoare
specimens examined	Pectinivalva (Casanovula) 219	ANIC		RH219		wing preparation	ANIC 12121		1 male	pupa	hand-collecting leafmines	Melaleuca citrina	Australia	NSW	Lark Hill Winery, Bungendore		35.14S, 149.23E	degrees minutes	-35.233	149.383	1996-11-16		1996-11-25	1996-11-25	R.J.B. Hoare		R.J.B. Hoare
specimens examined	Pectinivalva (Casanovula) 219	ANIC		RH219		pinned adult			7 male, 9 female	pupa	hand-collecting leafmines	Melaleuca citrina	Australia	NSW	Lark Hill Winery, Bungendore		35.14S, 149.23E	degrees minutes	-35.233	149.383	1996-11-16		1996-11-19	1996-12-09	R.J.B. Hoare		R.J.B. Hoare
specimens examined	Pectinivalva (Casanovula) 226	ANIC		RH226		pinned adult, genitalia preparation	ANIC 12108		1 male	pupa	hand-collecting leafmines	Melaleuca squarrosa	Australia	TAS	Rocky Cape		40.51S, 145.30E	degrees minutes	-40.85	145.5	1996-12-01		1997-01-08	1997-01-08	T. Kumata		R.J.B. Hoare
specimens examined	Pectinivalva (Casanovula) 226	ANIC		RH226		pinned adult, genitalia preparation	ANIC 12117		1 female	pupa	hand-collecting leafmines	Melaleuca squarrosa	Australia	TAS	Rocky Cape		40.51S, 145.30E	degrees minutes	-40.85	145.5	1996-12-01		1997-01-01	1997-01-01	T. Kumata		R.J.B. Hoare
specimens examined	Pectinivalva (Casanovula) 226	ANIC		RH226		wing preparation	ANIC 12122		1 female	pupa	hand-collecting leafmines	Melaleuca squarrosa	Australia	TAS	Rocky Cape		40.51S, 145.30E	degrees minutes	-40.85	145.5	1996-12-01		1997-01-01	1997-01-01	T. Kumata		R.J.B. Hoare
specimens examined	Pectinivalva (Casanovula) 226	ANIC		RH226		pinned adult			12 male, 21 female	pupa	hand-collecting leafmines	Melaleuca squarrosa	Australia	TAS	Rocky Cape		40.51S, 145.30E	degrees minutes	-40.85	145.5	1996-12-01		1996-12-23	1997-01-10	T. Kumata		R.J.B. Hoare
specimens examined	Pectinivalva (Casanovula) 226	ANIC				larva on slide	ANIC 12115			larva	hand-collecting leafmines	Melaleuca squarrosa	Australia	TAS	Strahan						1996-08-11				R.J.B. Hoare		R.J.B. Hoare
rearing record	Pectinivalva (Casanovula) 226	ANIC		none		pinned adult			1 male	adult	hand-collecting leafmines	Melaleuca sp.	Australia	TAS	Dover						no data		1949-02-13				R.J.B. Hoare
rearing record	Pectinivalva (Casanovula) A98	ANIC		A98		pinned adult			2 male	adult	hand-collecting leafmines	Melaleuca salicina	Australia	NSW	14 mi S of Kempsey						1957-08-12		1957-10-12	1957-10-14	Common		R.J.B. Hoare
DNA barcode voucher	Pectinivalva (Casanovula) "Melaleuca viminalis"	RMNH	RMNH.INS.24080	RMNH/EvN2004116	KC292471	pinned adult, genitalia preparation	EJvN 4080		1 female	adult	hand-collecting leafmines	Melaleuca viminalis	Australia	QLD	Brisbane, Mt. Coot-tha	190 m	56J MQ959600	UTM MGRS	-27.483	152.959	2004-08-21		2004-08-27	2004-08-29	E.J. van Nieukerken	eucalypt forest	E.J. van Nieukerken
DNA barcode voucher	Pectinivalva (Casanovula) "Melaleuca viminalis"	RMNH	RMNH.INS.24079	RMNH/EvN2004116	KC292472	pinned adult, genitalia preparation	EJvN 4079		1 male	adult	hand-collecting leafmines	Melaleuca viminalis	Australia	QLD	Brisbane, Mt. Coot-tha	190 m	56J MQ959600	UTM MGRS	-27.483	152.959	2004-08-21		2004-08-27	2004-08-29	E.J. van Nieukerken	eucalypt forest	E.J. van Nieukerken
rearing record	Pectinivalva (Casanovula) "Melaleuca viminalis"	RMNH		RMNH/EvN2004116		pinned adult, genitalia preparation			2 male, 1 female	adult	hand-collecting leafmines	Melaleuca viminalis	Australia	QLD	Brisbane, Mt. Coot-tha	190 m	56J MQ959600	UTM MGRS	-27.483	152.959	2004-08-21		2004-08-27	2004-08-29	E.J. van Nieukerken	eucalypt forest	E.J. van Nieukerken
DNA barcode voucher, rearing record	Pectinivalva (Casanovula) "Melaleuca"	RMNH	RMNH.INS.23549	Loc III.14a	KC292473	pinned adult, genitalia preparation	EJvN 3549		1 female	adult	hand-collecting leafmines	Melaleuca	Australia	QLD	Lamington National Park, Daves-Creek Circuit	821 m	28.1345S-153.1222E	degrees minutes	-28.229	153.206	2000-08-07				R.J.B. Hoare & C. van den Berg		E.J. van Nieukerken
rearing record	Pectinivalva (Casanovula) "Melaleuca"	RMNH, ANIC		Loc III.14a		pinned adult			3 male, 7 female	adult	hand-collecting leafmines	Melaleuca	Australia	QLD	Lamington National Park, Daves-Creek Circuit	821 m	28.1345S-153.1222E	degrees minutes	-28.229	153.206	2000-08-07				R.J.B. Hoare & C. van den Berg		E.J. van Nieukerken
rearing record	Pectinivalva (Casanovula) sp.	RMNH, ANIC		Loc III.14b		pinned adult			1 male, 1 female	adult	hand-collecting leafmines	Melaleuca	Australia	QLD	Lamington Nat. Park, Daves-Ck. Circuit		28.1345S-153.1222E	degrees minutes	-28.229	153.206	2000-07-08		2000-08-12	2000-08-14	R.J.B. Hoare & C. van den Berg		R.J.B. Hoare
host record	Pectinivalva (Casanovula) sp.	ANIC		RH160		leafmines only					hand-collecting leafmines	Melaleuca squarrosa	Australia	VIC	Croajingalong NP						1995-08-31				R.J.B. Hoare		R.J.B. Hoare
specimens examined	Pectinivalva (Menurella) acmenae Hoare, 2013	ANIC		RH95		pinned adult		holotype	1 male	larva	hand-collecting leafmines	Syzygium smithii	Australia	NSW	1 km SE of East Lynne, Kioloa State Forest		35.37S, 150.16E	degrees minutes	-35.617	150.267	1995-10-12				R.J.B. Hoare		R.J.B. Hoare
specimens examined	Pectinivalva (Menurella) acmenae Hoare, 2013	ANIC		RH95		pinned adult, genitalia preparation	ANIC 11242	paratype	1 female	larva	hand-collecting leafmines	Syzygium smithii	Australia	NSW	1 km SE of East Lynne, Kioloa State Forest		35.37S, 150.16E	degrees minutes	-35.617	150.267	1995-10-12		1995-10-10	1995-10-21	R.J.B. Hoare		R.J.B. Hoare
specimens examined	Pectinivalva (Menurella) acmenae Hoare, 2013	ANIC		RH95		pinned adult		paratypes	3 male, 3 female	larva	hand-collecting leafmines	Syzygium smithii	Australia	NSW	1 km SE of East Lynne, Kioloa State Forest		35.37S, 150.16E	degrees minutes	-35.617	150.267	1995-10-12		1995-10-10	1995-10-21	R.J.B. Hoare		R.J.B. Hoare
specimens examined, DNA barcode voucher	Pectinivalva (Menurella) acmenae Hoare, 2013	RMNH	RMNH.INS.23541	CvdB VII.36	KC292474	pinned adult, genitalia preparation	EvN 3541	paratype	1 male	larva	hand-collecting leafmines	Syzygium smithii	Australia	NSW	Broken Head NR		28°42’25”S-153°37’E	degrees minutes	-28.707	153.617	2000-07-13		2000-08-15	2000-08-18	R.J.B. Hoare, C. van den Berg		R.J.B. Hoare	Bred in NL.
specimens examined, DNA barcode voucher	Pectinivalva (Menurella) acmenae Hoare, 2013	RMNH		CvdB VII.36		pinned adult		paratype	1 male	larva	hand-collecting leafmines	Syzygium smithii	Australia	NSW	Broken Head NR		28°42’25”S-153°37’E	degrees minutes	-28.707	153.617	2000-07-13		2000-08-15	2000-08-18	R.J.B. Hoare, C. van den Berg		R.J.B. Hoare	Bred in NL.
specimens examined	Pectinivalva (Menurella) acmenae Hoare, 2013	ANIC		RH95		larva on slide	ANIC 12081			larva	hand-collecting leafmines	Syzygium smithii	Australia	NSW	Kioloa State Forest, 1 km SE of East Lynne						1995-08-03				R.J.B. Hoare	rainforest / wet sclerophyll forest	R.J.B. Hoare
specimens examined	Pectinivalva (Menurella) acmenae Hoare, 2013	ANIC		RH87		pinned adult, genitalia preparation	ANIC 10213	paratype	1 male	larva	hand-collecting leafmines	Syzygium smithii	Australia	NSW	Mt Dromedary		36.19S, 150.03E	degrees minutes	-36.317	150.05			1995-10-22	1995-10-24	R.J.B. Hoare, E.S. Nielsen & M.J. Matthews		R.J.B. Hoare
specimens examined	Pectinivalva (Menurella) acmenae Hoare, 2013	ANIC		RH87		pinned adult		paratype	1 male	larva	hand-collecting leafmines	Syzygium smithii	Australia	NSW	Mt Dromedary		36.19S, 150.03E	degrees minutes	-36.317	150.05			1995-10-22	1995-10-24	R.J.B. Hoare, E.S. Nielsen & M.J. Matthews		R.J.B. Hoare
host record	Pectinivalva (Menurella) cf acmenae Hoare, 2013	RMNH		RMNH/EvN 2004099		leafmines only					hand-collecting leafmines	Syzygium ingens	Australia	QLD	Lamington NP, Bordertrack to Tullawallal	800-940 m	56J NP183808	UTM MGRS	-28.1978	153.187	2004-08-19				E.J. van Nieukerken & R. Hoare	rainforest	E.J. van Nieukerken
specimens examined	Pectinivalva (Menurella) quintiniae Hoare & Van Nieukerken, 2013	ANIC, RMNH		CvdB VI.30		pinned adult		paratypes	2 female	larva	hand-collecting leafmines	Quintinia verdonii	Australia	NSW	Border Ra. Nat.Pk., Bar Mountain		28.28S-153.07E	degrees minutes	-28.467	153.117	2000-07-13		2000-08-21	2000-08-23	R.J.B. Hoare & C. van den Berg		R.J.B. Hoare
specimens examined, DNA barcode voucher	Pectinivalva (Menurella) quintiniae Hoare & Van Nieukerken, 2013	RMNH	RMNH.INS.23736	RMNH/EvN 2004100	KC292482	pinned adult, genitalia preparation	EvN 3736	paratype	1 male	larva	hand-collecting leafmines	Quintinia verdonii	Australia	QLD	Lamington National Park	900-940m	56J NP188794	UTM MGRS	-28.21	153.192	2004-08-19		2004-09-25	2004-10-06	E.J. van Nieukerken, R.J.B. Hoare	rainforest	R.J.B. Hoare & E.J. van Nieukerken
specimens examined, DNA barcode voucher	Pectinivalva (Menurella) quintiniae Hoare & Van Nieukerken, 2013	RMNH	RMNH.INS.23961	RMNH/EvN 2004100	KC292480	pinned adult, genitalia preparation	EvN 3961	paratype	1 female	larva	hand-collecting leafmines	Quintinia verdonii	Australia	QLD	Lamington National Park	900-940m	56J NP188794	UTM MGRS	-28.21	153.192	2004-08-19		2004-09-25	2004-10-06	E.J. van Nieukerken, R.J.B. Hoare	rainforest	R.J.B. Hoare & E.J. van Nieukerken
specimens examined, DNA barcode voucher	Pectinivalva (Menurella) quintiniae Hoare & Van Nieukerken, 2013	RMNH	RMNH.INS.23993	RMNH/EvN 2004100	KC292480	pinned adult, genitalia preparation	EvN 3993	paratype	1 female	larva	hand-collecting leafmines	Quintinia verdonii	Australia	QLD	Lamington National Park	900-940m	56J NP188794	UTM MGRS	-28.21	153.192	2004-08-19		2004-09-25	2004-10-06	E.J. van Nieukerken, R.J.B. Hoare	rainforest	R.J.B. Hoare & E.J. van Nieukerken
specimens examined	Pectinivalva (Menurella) quintiniae Hoare & Van Nieukerken, 2013	ANIC, RMNH		RMNH/EvN 2004100		pinned adult		paratypes	1 male, 4 female	larva	hand-collecting leafmines	Quintinia verdonii	Australia	QLD	Lamington National Park	900-940m	56J NP188794	UTM MGRS	-28.21	153.192	2004-08-19		2004-09-25	2004-10-06	E.J. van Nieukerken, R.J.B. Hoare	rainforest	R.J.B. Hoare & E.J. van Nieukerken
specimens examined, DNA barcode voucher	Pectinivalva (Menurella) quintiniae Hoare & Van Nieukerken, 2013	ANIC	RMNH.INS.23960	RMNH/EvN 2004100	KC292481	pinned adult, genitalia preparation	ANIC 18720 (=EvN 3960)	holotype	1 male	larva	hand-collecting leafmines	Quintinia verdonii	Australia	QLD	Lamington National Park, Tullawahal	900m	56J NP188794	UTM MGRS	-28.21	153.192	2004-08-19		2004-09-25	2004-10-06	E.J. van Nieukerken, R.J.B. Hoare	rainforest	R.J.B. Hoare & E.J. van Nieukerken
specimens examined, DNA barcode voucher	Pectinivalva (Menurella) scotodes Hoare, 2013	RMNH	RMNH.INS.23548	CvdB II8C	KC292483	pinned adult, genitalia preparation	EvN 3548	paratype	1 female	larva	hand-collecting leafmines	Eucalyptus pilularis	Australia	QLD	J.E.Duggan Park, Leslie St, Toowoomba		27.36S-151.59E	degrees minutes	-27.6	151.983	2000-07-06		2000-08-11	2000-09-27	R.J.B. Hoare & C. van den Berg		R.J.B. Hoare	Bred in NL.
specimens examined	Pectinivalva (Menurella) scotodes Hoare, 2013	RMNH		CvdB II8C		pinned adult		paratypes	5 male, 3 female	larva	hand-collecting leafmines	Eucalyptus pilularis	Australia	QLD	J.E.Duggan Park, Leslie St, Toowoomba		27.36S-151.59E	degrees minutes	-27.6	151.983	2000-07-06		2000-08-11	2000-09-27	R.J.B. Hoare & C. van den Berg		R.J.B. Hoare	Bred in NL.
specimens examined	Pectinivalva (Menurella) scotodes Hoare, 2013	ANIC		RH33		larva on slide	ANIC 12078			larva	hand-collecting leafmines	Eucalyptus pilularis	Australia	QLD	Leslie St., Toowoomba				-27.6	151.983	1995-07-17				R.J.B. Hoare, I.F.B. Common		R.J.B. Hoare
specimens examined	Pectinivalva (Menurella) scotodes Hoare, 2013	ANIC		RH33		pupal exuviae on slide	ANIC 13585			larva	hand-collecting leafmines	Eucalyptus pilularis	Australia	QLD	Leslie St., Toowoomba				-27.6	151.983	1995-07-17				R.J.B. Hoare, I.F.B. Common		R.J.B. Hoare
specimens examined	Pectinivalva (Menurella) scotodes Hoare, 2013	ANIC		RH33		pinned adult		holotype	1 male	larva	hand-collecting leafmines	Eucalyptus pilularis	Australia	QLD	Leslie St., Toowoomba		27.36S, 151.59E	degrees minutes	-27.6	151.983	1995-07-16	1995-07-17	1995-10-08	1995-10-08	R.J.B. Hoare, I.F.B. Common		R.J.B. Hoare
specimens examined	Pectinivalva (Menurella) scotodes Hoare, 2013	ANIC		RH33		pinned adult, genitalia preparation	ANIC 11330	paratype	1 sex unknown	larva	hand-collecting leafmines	Eucalyptus pilularis	Australia	QLD	Leslie St., Toowoomba		27.36S, 151.59E	degrees minutes	-27.6	151.983	1995-07-16	1995-07-17	1995-10-03	1995-12-13	R.J.B. Hoare, I.F.B. Common		R.J.B. Hoare
specimens examined	Pectinivalva (Menurella) scotodes Hoare, 2013	ANIC		RH33		pinned adult, genitalia preparation	ANIC 12066	paratype	1 sex unknown	larva	hand-collecting leafmines	Eucalyptus pilularis	Australia	QLD	Leslie St., Toowoomba		27.36S, 151.59E	degrees minutes	-27.6	151.983	1995-07-16	1995-07-17	1995-10-03	1995-12-13	R.J.B. Hoare, I.F.B. Common		R.J.B. Hoare
specimens examined	Pectinivalva (Menurella) scotodes Hoare, 2013	ANIC		RH33		pinned adult		paratypes	4 male, 2 female	larva	hand-collecting leafmines	Eucalyptus pilularis	Australia	QLD	Leslie St., Toowoomba		27.36S, 151.59E	degrees minutes	-27.6	151.983	1995-07-16	1995-07-17	1995-10-03	1995-12-13	R.J.B. Hoare, I.F.B. Common		R.J.B. Hoare
specimens examined	Pectinivalva (Menurella) scotodes Hoare, 2013	ANIC		KM11		pinned adult		paratypes	4 male, 3 female	larva	hand-collecting leafmines	Eucalyptus acmenoides	Australia	NSW	Lisarow								1954-09-01	1956-10-31	K.M. Moore		R.J.B. Hoare	Three rearings over 3 years
specimens examined	Pectinivalva (Menurella) scotodes Hoare, 2013	ANIC		RH67		pinned adult, genitalia preparation	ANIC 11262	paratype	1 male	larva	hand-collecting leafmines	Eucalyptus carnea	Australia	QLD	McAfee's Lookout, Brisbane Forest Park						1995-07-20		1995-10-10	1995-10-10	R.J.B. Hoare		R.J.B. Hoare
specimens examined	Pectinivalva (Menurella) scotodes Hoare, 2013	ANIC		RH67		pinned adult, genitalia preparation	ANIC 11263	paratype	1 female	larva	hand-collecting leafmines	Eucalyptus carnea	Australia	QLD	McAfee's Lookout, Brisbane Forest Park						1995-07-20		1995-10-06	1995-10-06	R.J.B. Hoare		R.J.B. Hoare
specimens examined	Pectinivalva (Menurella) scotodes Hoare, 2013	ANIC		RH67		pinned adult		paratypes	4 male, 2 female	larva	hand-collecting leafmines	Eucalyptus carnea	Australia	QLD	McAfee's Lookout, Brisbane Forest Park						1995-07-20		1995-10-01	1995-10-10	R.J.B. Hoare		R.J.B. Hoare
specimens examined	Pectinivalva (Menurella) scotodes Hoare, 2013	ANIC		RH224		pinned adult		paratype	1 female	adult	hand-collecting leafmines	Eucalyptus pilularis	Australia	NSW	Mollymook						1996-12-21		1997-01-28		R.J.B. Hoare		R.J.B. Hoare
specimens examined, DNA barcode voucher	Pectinivalva (Menurella) tribulatrix Van Nieukerken & Hoare, 2013	ANIC	RMNH.INS.23962	RMNH/EvN 2004017	KC292484	pinned adult, genitalia preparation	ANIC 18721 (=EvN 3962)	holotype	1 male	larva	hand-collecting leafmines	Rhodomyrtus macrocarpa	Australia	QLD	Cape Tribulation		55K CC365219	UTM MGRS	-16.077	145.471	2004-07-23		2004-09-08		E.J. van Nieukerken	coastal rainforest	E.J. van Nieukerken & R.J.B. Hoare
specimens examined, DNA barcode voucher	Pectinivalva (Menurella) tribulatrix Van Nieukerken & Hoare, 2013	RMNH	RMNH.INS.23963	RMNH/EvN 2004017	KC292485	pinned adult, genitalia preparation	EvN 3963	paratype	1 female	larva	hand-collecting leafmines	Rhodomyrtus macrocarpa	Australia	QLD	Cape Tribulation		55K CC365219	UTM MGRS	-16.077	145.471	2004-07-23		2004-09-08		E.J. van Nieukerken	coastal rainforest	E.J. van Nieukerken & R.J.B. Hoare
specimens examined, DNA barcode voucher	Pectinivalva (Menurella) xenadelpha Van Nieukerken & Hoare, 2013	MZB	RMNH.INS.23738	RMNH/EvN 2005185–1	KC292487	pinned adult, genitalia preparation	EvN 3738	holotype	1 female	larva	hand-collecting leafmines	Syzygium acuminatissimum	Indonesia	Kalimantan Timur	Pasir District, Gunung Lumut Prot. For., Gunung Lumut, ridge SW of summit	950m	50M LD864441	UTM MGRS	-1.409	115.979	2005-11-18	2005-11-20	2005-12-15		E.J. van Nieukerken	undisturbed Acmena dominated low forest	E.J. van Nieukerken
specimens examined, DNA barcode voucher	Pectinivalva (Menurella) xenadelpha Van Nieukerken & Hoare, 2013	RMNH	RMNH.INS.11968	RMNH/EvN 2005185–1	KC292486	larva, destructively extracted for DNA				larva	hand-collecting leafmines	Syzygium acuminatissimum	Indonesia	Kalimantan Timur	Pasir District, Gunung Lumut Prot. For., Gunung Lumut, ridge SW of summit	950m	50M LD864441	UTM MGRS	-1.409	115.979	2005-11-18	2005-11-20			E.J. van Nieukerken	undisturbed Acmena dominated low forest	E.J. van Nieukerken
specimens examined	Pectinivalva (Menurella) 2	ANIC		RH2		pinned adult, genitalia preparation	ANIC 12137		1 male	larva	hand-collecting leafmines	Leptospermum trinervium	Australia	NSW	Fitzroy Falls		34.39S, 150.29E	degrees minutes	-34.65	150.483	1995-06-25		1995-12-08	1995-12-08	R.J.B. Hoare, E.S. Nielsen		R.J.B. Hoare
specimens examined	Pectinivalva (Menurella) 2	ANIC		RH2		pinned adult	ANIC 12054		1 female	larva	hand-collecting leafmines	Leptospermum trinervium	Australia	NSW	Fitzroy Falls		34.39S, 150.29E	degrees minutes	-34.65	150.483	1995-06-25		1995-11-09	1995-11-09	R.J.B. Hoare, E.S. Nielsen		R.J.B. Hoare
rearing record	Pectinivalva (Menurella) 21	ANIC		RH21		pinned adult			4 male, 27 female	adult	hand-collecting leafmines	Eucalyptus polyanthemos	Australia	ACT	Black Mt.						1995-07-09	1995-08-31	1996-02-02	1996-02-22	R.J.B. Hoare		R.J.B. Hoare
rearing record	Pectinivalva (Menurella) 23	ANIC		RH23		pinned adult			1 male	adult	hand-collecting leafmines	Eucalyptus melliodora	Australia	ACT	Black Mt.						1995-07-09		1996-01-21		R.J.B. Hoare		R.J.B. Hoare
rearing record	Pectinivalva (Menurella) 23	ANIC		RH128		pinned adult			3 female	adult	hand-collecting leafmines	Eucalyptus melliodora	Australia	ACT	Black Mt.						1995-08-11		1996-02-07	1996-02-22	R.J.B. Hoare		R.J.B. Hoare
rearing record	Pectinivalva (Menurella) 29	ANIC		RH29		pinned adult			5 male, 4 female	adult	hand-collecting leafmines	Corymbia maculata	Australia	NSW	Kioloa SF						1995-07-13		1995-10-05	1995-10-11	R.J.B. Hoare		R.J.B. Hoare
rearing record	Pectinivalva (Menurella) 76	ANIC		RH76		pinned adult			1 male	adult	hand-collecting leafmines	Eucalyptus carnea	Australia	QLD	Brisbane						1995-07-19		1995-10-10		R.J.B. Hoare		R.J.B. Hoare
specimens examined	Pectinivalva (Menurella) 91	ANIC		RH91		pinned adult, genitalia preparation	ANIC 11271		1 sex unknown	larva	hand-collecting leafmines	Eucalyptus globulus ssp bicostata	Australia	ACT	Australian National University Campus						1995-07-31		1996-01-22	1996-02-15	R.J.B. Hoare		R.J.B. Hoare
specimens examined	Pectinivalva (Menurella) 91	ANIC		RH91		pinned adult, genitalia preparation	ANIC 11306		1 female	larva	hand-collecting leafmines	Eucalyptus globulus ssp bicostata	Australia	ACT	Australian National University Campus						1995-07-31		1996-01-22	1996-01-31	R.J.B. Hoare		R.J.B. Hoare
specimens examined	Pectinivalva (Menurella) 91	ANIC		RH91		pinned adult, genitalia preparation	ANIC 11307		1 sex unknown	larva	hand-collecting leafmines	Eucalyptus globulus ssp bicostata	Australia	ACT	Australian National University Campus						1995-07-31		1996-01-22	1996-02-15	R.J.B. Hoare		R.J.B. Hoare
specimens examined	Pectinivalva (Menurella) 91	ANIC		RH91		pinned adult			25 male, 25 female (minus 2)	larva	hand-collecting leafmines	Eucalyptus globulus ssp bicostata	Australia	ACT	Australian National University Campus						1995-07-31		1996-01-22	1996-02-15	R.J.B. Hoare		R.J.B. Hoare
specimens examined	Pectinivalva (Menurella) 91	ANIC		RH22		pinned adult			3 male, 2 female	larva	hand-collecting leafmines	Eucalyptus bridgesiana	Australia	ACT	Black Mt						1995-07-09		1996-01-29	1996-02-02	R.J.B. Hoare		R.J.B. Hoare
specimens examined	Pectinivalva (Menurella) 91	ANIC		RH22		larva on slide	ANIC 12051			larva	hand-collecting leafmines	Eucalyptus bridgesiana	Australia	ACT	Black Mt						1995-07-09				R.J.B. Hoare		R.J.B. Hoare
specimens examined	Pectinivalva (Menurella) 91	ANIC		RH137		pinned adult, genitalia preparation	ANIC 11287		1 sex unknown	larva	hand-collecting leafmines	Eucalytus grandis	Australia	ACT	Botanic Gardens, Black Mt.						1995-08-16		1996-01-09	1996-01-31	R.J.B. Hoare		R.J.B. Hoare
specimens examined	Pectinivalva (Menurella) 91	ANIC		RH137		pinned adult			28 male, 25 female (minus 1)	larva	hand-collecting leafmines	Eucalytus grandis	Australia	ACT	Botanic Gardens, Black Mt.						1995-08-16		1996-01-09	1996-01-31	R.J.B. Hoare		R.J.B. Hoare
specimens examined	Pectinivalva (Menurella) 91	ANIC				pinned adult, genitalia preparation	ANIC 11508		1 sex unknown	larva	hand-collecting leafmines	Eucalyptus sp.	Australia	NSW	Fitzroy Falls		34.39S, 150.29E	degrees minutes	-34.65	150.483	1957-09-18		1958-01-26	1958-02-09	I.F.B. Common		R.J.B. Hoare
specimens examined	Pectinivalva (Menurella) 91	ANIC				pinned adult, genitalia preparation	ANIC 11509		1 sex unknown	larva	hand-collecting leafmines	Eucalyptus sp.	Australia	NSW	Fitzroy Falls		34.39S, 150.29E	degrees minutes	-34.65	150.483	1957-09-18		1958-01-26	1958-02-09	I.F.B. Common		R.J.B. Hoare
specimens examined	Pectinivalva (Menurella) 91	ANIC				pinned adult, genitalia preparation	ANIC 11567		1 sex unknown	larva	hand-collecting leafmines	Eucalyptus sp.	Australia	NSW	Fitzroy Falls		34.39S, 150.29E	degrees minutes	-34.65	150.483	1957-09-18		1958-01-26	1958-02-09	I.F.B. Common		R.J.B. Hoare
specimens examined	Pectinivalva (Menurella) 91	ANIC				pinned adult			3 male, 8 female (minus 3)	larva	hand-collecting leafmines	Eucalyptus sp.	Australia	NSW	Fitzroy Falls		34.39S, 150.29E	degrees minutes	-34.65	150.483	1957-09-18		1958-01-26	1958-02-09	I.F.B. Common		R.J.B. Hoare
specimens examined	Pectinivalva (Menurella) 91	ANIC		RH155		pinned adult			1 male, 6 female	larva	hand-collecting leafmines	Euclayptus cypellocarpa	Australia	VIC	Gays Rd, 19 km NNE of Club Terrace						1995-08-31		1996-01-11	1996-02-07	R.J.B. Hoare		R.J.B. Hoare
rearing record	Pectinivalva (Menurella) 91	ANIC		RH66		pinned adult			1 male	adult	hand-collecting leafmines	Eucalyptus microcorys	Australia	QLD	Brisbane						1995-07-20		1996-02-26		R.J.B. Hoare		R.J.B. Hoare
rearing record	Pectinivalva (Menurella) 91	RMNH, ANIC		Loc II8a		pinned adult			3 male, 2 female	adult	hand-collecting leafmines	Eucalyptus pilularis	Australia	QLD	Toowoomba, J.E. Duggan Pk, Lesley st.		27.36S-151.59E	degrees minutes	-27.6	151.983	2000-07-06		2000-08-06	2000-08-12	R.J.B. Hoare & C. van den Berg		R.J.B. Hoare
rearing record	Pectinivalva (Menurella) 92	ANIC		RH92		pinned adult			3 male	adult	hand-collecting leafmines	Eucalyptus bridgesiana	Australia	ACT	Black Mt.						1995-08-02		1996-02-14	1996-03-01	R.J.B. Hoare		R.J.B. Hoare
specimens examined	Pectinivalva (Menurella) 119	ANIC		RH119		pinned adult, genitalia preparation	ANIC 11301		1 male	larva	hand-collecting leafmines	Angophora costata	Australia	ACT	Botanic Gardens, Black Mt.						1995-06-18		1996-01-13	1996-01-13	R.J.B. Hoare		R.J.B. Hoare
specimens examined	Pectinivalva (Menurella) 119	ANIC		RH119		pinned adult, genitalia preparation	ANIC 11302		1 female	larva	hand-collecting leafmines	Angophora costata	Australia	ACT	Botanic Gardens, Black Mt.						1995-06-18		1996-01-29	1996-01-29	R.J.B. Hoare		R.J.B. Hoare
specimens examined	Pectinivalva (Menurella) 119	ANIC		RH119		pinned adult, genitalia preparation	ANIC 12067		1 sex unknown	larva	hand-collecting leafmines	Angophora costata	Australia	ACT	Botanic Gardens, Black Mt.						1995-06-18		1996-01-02	1996-02-19	R.J.B. Hoare		R.J.B. Hoare
specimens examined	Pectinivalva (Menurella) 119	ANIC		RH119		pinned adult, genitalia preparation	ANIC 12068		1 sex unknown	larva	hand-collecting leafmines	Angophora costata	Australia	ACT	Botanic Gardens, Black Mt.						1995-06-18		1996-01-02	1996-02-19	R.J.B. Hoare		R.J.B. Hoare
specimens examined	Pectinivalva (Menurella) 119	ANIC		RH119		pinned adult			2 male, 7 female	larva	hand-collecting leafmines	Angophora costata	Australia	ACT	Botanic Gardens, Black Mt.						1995-06-18		1996-01-02	1996-02-19	R.J.B. Hoare		R.J.B. Hoare
specimens examined	Pectinivalva (Menurella) 119	ANIC		RH119		larva on slide	ANIC 11317			larva	hand-collecting leafmines	Angophora costata	Australia	ACT	Botanic Gardens, Black Mt.						1995-06-18				R.J.B. Hoare		R.J.B. Hoare
rearing record	Pectinivalva (Menurella) 123	ANIC		RH123		pinned adult			1 male, 1 female	adult	hand-collecting leafmines	Eucalyptus bridgesiana	Australia	ACT	Mt Majura						1995-08-09		1996-03-04	1996-03-14	R.J.B. Hoare		R.J.B. Hoare
rearing record	Pectinivalva (Menurella) 127	ANIC		RH127		pinned adult			1 male, 4 female	adult	hand-collecting leafmines	Eucalyptus elata	Australia	ACT	Black Mt.						1995-08-11		1996-01-18	1996-02-14	R.J.B. Hoare		R.J.B. Hoare
rearing record	Pectinivalva (Menurella) 136	ANIC		RH136		pinned adult			2 male, 3 female	adult	hand-collecting leafmines	Eucalyptus mannifera	Australia	ACT	Black Mt.						1995-08-14		1996-01-16	1996-02-17	R.J.B. Hoare		R.J.B. Hoare
rearing record	Pectinivalva (Menurella) 143	ANIC		RH143		pinned adult			3 male, 3 female	adult	hand-collecting leafmines	Eucalyptus viminalis	Australia	NSW	Mongarlowe R.						1995-08-18		1995-11-27	1996-01-02	R.J.B. Hoare		R.J.B. Hoare
rearing record	Pectinivalva (Menurella) 150	ANIC		RH150		pinned adult			4 male	adult	hand-collecting leafmines	Eucalyptus macarthurii	Australia	ACT	Black Mt.						1995-08-22		1996-02-01	1996-02-16	R.J.B. Hoare		R.J.B. Hoare
rearing record	Pectinivalva (Menurella) 151	ANIC		RH151		pinned adult			1 male	adult	hand-collecting leafmines	Eucalyptus macarthurii	Australia	ACT	Black Mt.						1995-08-22		1996-02-20		R.J.B. Hoare		R.J.B. Hoare
rearing record	Pectinivalva (Menurella) 175	ANIC		RH175		pinned adult			1 male	adult	hand-collecting leafmines	Leptospermum trinervium	Australia	NSW	Fitzroy Falls						1995-09-20		1996-02-15		R.J.B. Hoare		R.J.B. Hoare
rearing record	Pectinivalva (Menurella) 189	ANIC		RH189		pinned adult			2 male, 2 female	adult	hand-collecting leafmines	Leptospermum morrisonii	Australia	NSW	Fitzroy Falls						1996-07-01		1996-11-24	1997-01-16	R.J.B. Hoare		R.J.B. Hoare
rearing record	Pectinivalva (Menurella) 211	ANIC		RH211		pinned adult			1 female	adult	hand-collecting leafmines	Leptospermum ?glaucescens	Australia	TAS	14 km WNW of Zeehan						1996-08-09		1996-11-20		R.J.B. Hoare		R.J.B. Hoare
rearing record	Pectinivalva (Menurella) 216	ANIC		RH216		pinned adult			1 male, 1 female	adult	hand-collecting leafmines	Leptospermum scoparium	Australia	TAS	4 km W of Strahan						1996-08-08		1996-11-12	1996-11-18	R.J.B. Hoare		R.J.B. Hoare
rearing record	Pectinivalva (Menurella) 227	ANIC		RH227		pinned adult			3 male	adult	hand-collecting leafmines	Eucalyptus nitida	Australia	TAS	Henty Dunes						1996-08-09		1996-12-23	1997-01-04	R.J.B. Hoare		R.J.B. Hoare
rearing record	Pectinivalva (Menurella) A85	ANIC		A85		pinned adult			8 male, 1 female	adult	hand-collecting leafmines	Leptospermum laevigatum	Australia	NSW	11 mi W of Nelligen						1957-07-01		1957-09-29	1957-11-14	I.F.B. Common		R.J.B. Hoare
rearing record	Pectinivalva (Menurella) KM7	ANIC		KM7		pinned adult			4 male, 6 female	adult	hand-collecting leafmines	Eucalyptus saligna	Australia	NSW	Lisarow						1956-07-01	1956-09-30	1956-10-14	1956-10-17	K.M. Moore		R.J.B. Hoare
rearing record	Pectinivalva (Menurella) Q1	ANIC		none		pinned adult			2 male	adult	hand-collecting leafmines	Angophora costata	Australia	QLD	Toowoomba						no data		1986-03-16				R.J.B. Hoare
rearing record	Pectinivalva (Menurella) Q2	ANIC		none		pinned adult			3 male	adult	hand-collecting leafmines	Angophora floribunda	Australia	QLD	Toowoomba						no data		1986-03-16				R.J.B. Hoare
rearing record	Pectinivalva (Menurella) Q3	ANIC		none		pinned adult			3 female	adult	hand-collecting leafmines	Corymbia ficifolia	Australia	QLD	Toowoomba						no data		1986-02-25				R.J.B. Hoare
rearing record	Pectinivalva (Menurella) "Angophora 1"	RMNH, ANIC		CvdB IV.21		pinned adult			2 male, 1 female	adult	hand-collecting leafmines	Angophora floribunda	Australia	QLD	Natural Bridge, 8 km NNE of Numinbah		28.13S-153.14E	degrees minutes	-28.217	153.233	2009-07-10		2000-08-15	2000-08-20	R.J.B. Hoare & C. van den Berg		R.J.B. Hoare
rearing record	Pectinivalva (Menurella) "Angophora 2"	RMNH, ANIC		CvdB IV.21		pinned adult			1 male, 1 female	adult	hand-collecting leafmines	Angophora floribunda	Australia	QLD	Natural Bridge, 8 km NNE of Numinbah		28.13S-153.14E	degrees minutes	-28.217	153.233	2009-07-10		2000-09-14	2000-09-19	R.J.B. Hoare & C. van den Berg		R.J.B. Hoare
DNA barcode voucher	Pectinivalva (Menurella) “Eucalyptus juv.”	RMNH	RMNH.INS.24081	RMNH/EvN2004118	KC292470	pinned adult, genitalia preparation	EJvN 4081		1 female	adult	hand-collecting leafmines		Australia	ACT	Canberra, Black Mountain	640 m	55H FA918952	UTM MGRS	-35.268	149.109	2004-08-23		2004-09-20		E.J. van Nieukerken	eucalypt forest	E.J. van Nieukerken
DNA barcode voucher	Pectinivalva (Menurella) “Mt Nelson fasciate”	RMNH	RMNH.INS.24102		KC292466	pinned adult, genitalia preparation	EJvN 4102		1 female	adult	light collected		Australia	TAS	Mt. Nelson	330 m	42.55.48S-147.20.01E	degrees minutes	-42.93	147.334	2009-07-02				L. Kaila & J. Kullberg		E.J. van Nieukerken
DNA barcode voucher	Pectinivalva (Menurella) “Mt Nelson fasciate”	RMNH	RMNH.INS.24103		KC292465	pinned adult, genitalia preparation	EJvN 4103		1 female	adult	light collected		Australia	TAS	Mt. Nelson	330 m	42.55.48S-147.20.01E	degrees minutes	-42.93	147.334	2009-07-02				L. Kaila & J. Kullberg		E.J. van Nieukerken
DNA barcode voucher	Pectinivalva (Menurella) “Mt Nelson fasciate”	RMNH	RMNH.INS.24100		KC292467	pinned adult, genitalia preparation	EJvN 4100		1 male	adult	light collected		Australia	TAS	Mt. Nelson	330 m	42.55.48S-147.20.01E	degrees minutes	-42.93	147.334	2009-07-02				L. Kaila & J. Kullberg		E.J. van Nieukerken
DNA barcode voucher	Pectinivalva (Menurella) “Mt Nelson fasciate”	RMNH	RMNH.INS.24101		sequence failed	pinned adult, genitalia preparation	EJvN 4101		1 male	adult	light collected		Australia	TAS	Mt. Nelson	330 m	42.55.48S-147.20.01E	degrees minutes	-42.93	147.334	2009-07-02				L. Kaila & J. Kullberg		E.J. van Nieukerken
record	Pectinivalva (Menurella) “Mt Nelson fasciate”	FMNH, RMNH				pinned adult			3 male, 5 female	adult	light collected		Australia	TAS	Mt. Nelson	330 m	42.55.48S-147.20.01E	degrees minutes	-42.93	147.334	2009-07-02				L. Kaila & J. Kullberg		E.J. van Nieukerken
specimens examined, DNA barcode voucher	Pectinivalva (Pectinivalva) caenodora (Meyrick, 1906)	FMNH	RMNH.INS.24108		KC292475	pinned adult, genitalia preparation	EvN 4108		1 female	adult			Australia	NSW	2km W Burrewarra Point	20m	35.49’16”S, 150.12’25.52”E	degrees minutes	-39.829	150.207	2007-11-15				L.Kaila & M. Mutanen		E.J. van Nieukerken
specimens examined	Pectinivalva (Pectinivalva) caenodora (Meyrick, 1906)	FMNH				pinned adult			1 female	adult			Australia	NSW	2km W Burrewarra Point	20m	35.49’16”S, 150.12’25.52”E	degrees minutes	-39.829	150.207	2007-11-15				L.Kaila & M. Mutanen		E.J. van Nieukerken
specimens examined	Pectinivalva (Pectinivalva) caenodora (Meyrick, 1906)	ANIC				pinned adult			1 female	adult			Australia	NSW	5 miles S of Forster						1967-09-03				I.F.B. Common		R.J.B. Hoare
specimens examined	Pectinivalva (Pectinivalva) caenodora (Meyrick, 1906)	ANIC				genitalia preparation	ANIC 11231		1 of 5 male, 1 female, slide only	adult			Australia	NSW	CSIRO Experimental Farm, Wilton						unknown				V.J. Robinson		R.J.B. Hoare
specimens examined	Pectinivalva (Pectinivalva) caenodora (Meyrick, 1906)	ANIC				pinned adult, genitalia preparation	ANIC 11278		1 of 5 male, 1 female	adult			Australia	NSW	CSIRO Experimental Farm, Wilton						1973-04-06				V.J. Robinson		R.J.B. Hoare
specimens examined	Pectinivalva (Pectinivalva) caenodora (Meyrick, 1906)	ANIC				pinned adult			1 of 5 male, 1 female	adult			Australia	NSW	CSIRO Experimental Farm, Wilton						1977-05-15				V.J. Robinson		R.J.B. Hoare
specimens examined	Pectinivalva (Pectinivalva) caenodora (Meyrick, 1906)	ANIC				pinned adult			1 of 5 male, 1 female	adult			Australia	NSW	CSIRO Experimental Farm, Wilton						1974-03-30				V.J. Robinson		R.J.B. Hoare
specimens examined	Pectinivalva (Pectinivalva) caenodora (Meyrick, 1906)	ANIC				pinned adult			1 of 5 male, 1 female	adult			Australia	NSW	CSIRO Experimental Farm, Wilton						1977-01-20				V.J. Robinson		R.J.B. Hoare
specimens examined	Pectinivalva (Pectinivalva) caenodora (Meyrick, 1906)	ANIC				pinned adult			1 of 5 male, 1 female	adult			Australia	NSW	CSIRO Experimental Farm, Wilton						1977-04-12				V.J. Robinson		R.J.B. Hoare
specimens examined	Pectinivalva (Pectinivalva) caenodora (Meyrick, 1906)	ANIC				pinned adult, genitalia preparation	ANIC 10143		1 of 1 male, 2 female	adult			Australia	NSW	Minyon Falls, 6 km M of Rosebank		28.37S, 153.23E	degrees minutes	-28.617	153.383	1976-11-19				I.F.B. Common, E. D. Edwards		R.J.B. Hoare
specimens examined	Pectinivalva (Pectinivalva) caenodora (Meyrick, 1906)	ANIC				pinned adult, genitalia preparation	ANIC 10144		1 of 1 male, 2 female	adult			Australia	NSW	Minyon Falls, 6 km M of Rosebank		28.37S, 153.23E	degrees minutes	-28.617	153.383	1976-11-19				I.F.B. Common, E. D. Edwards		R.J.B. Hoare
specimens examined	Pectinivalva (Pectinivalva) caenodora (Meyrick, 1906)	ANIC				pinned adult			1 of 1 male, 2 female	adult			Australia	NSW	Minyon Falls, 6 km M of Rosebank		28.37S, 153.23E	degrees minutes	-28.617	153.383	1976-11-19				I.F.B. Common, E. D. Edwards		R.J.B. Hoare
specimens examined	Pectinivalva (Pectinivalva) caenodora (Meyrick, 1906)	ANIC				pinned adult			1 male, 2 female	adult			Australia	NSW	Primbee						1975-12-05				V.J. Robinson, L. Ring		R.J.B. Hoare
specimens examined	Pectinivalva (Pectinivalva) caenodora (Meyrick, 1906)	ANIC				pinned adult, genitalia preparation	ANIC 12118		1 of 4 male, 2 female	adult			Australia	NSW	Wollongong						1976-01-08				V.J. Robinson		R.J.B. Hoare
specimens examined	Pectinivalva (Pectinivalva) caenodora (Meyrick, 1906)	ANIC				pinned adult, genitalia preparation	ANIC 11232		1 of 4 male, 2 female, slide only	adult			Australia	NSW	Wollongong						unknown				V.J. Robinson		R.J.B. Hoare
specimens examined	Pectinivalva (Pectinivalva) caenodora (Meyrick, 1906)	ANIC				pinned adult			part of 4 male, 2 female	adult			Australia	NSW	Wollongong						1977-01-29				V.J. Robinson		R.J.B. Hoare
specimens examined	Pectinivalva (Pectinivalva) caenodora (Meyrick, 1906)	ANIC				pinned adult			part of 4 male, 2 female	adult			Australia	NSW	Wollongong						1977-02-02				V.J. Robinson		R.J.B. Hoare
specimens examined	Pectinivalva (Pectinivalva) commoni Scoble, 1983	ANIC				pinned adult, genitalia preparation	ANIC 11526 (= MJS 26)	holotype	1 male	adult	hand-collecting leafmines	Eucalyptus ?delegatensis	Australia	NSW	17 mi SE of Braidwood						1957-09-24		1958-02-27		I.F.B. Common		R.J.B. Hoare
specimens examined	Pectinivalva (Pectinivalva) commoni Scoble, 1983	ANIC				pinned adult, genitalia preparation	ANIC 11499	paratype	1 female	adult	hand-collecting leafmines	Eucalyptus ?delegatensis	Australia	NSW	17 mi SE of Braidwood						1957-09-24		1958-02-07	1958-02-22	I.F.B. Common		R.J.B. Hoare
specimens examined	Pectinivalva (Pectinivalva) commoni Scoble, 1983	ANIC				pinned adult, genitalia preparation	ANIC 11527	paratype	1 female	adult	hand-collecting leafmines	Eucalyptus ?delegatensis	Australia	NSW	17 mi SE of Braidwood						1957-09-24		1958-02-07	1958-02-22	I.F.B. Common		R.J.B. Hoare
specimens examined	Pectinivalva (Pectinivalva) commoni Scoble, 1983	ANIC				pinned adult, genitalia preparation	ANIC 11577	paratype	1 female	adult	hand-collecting leafmines	Eucalyptus ?delegatensis	Australia	NSW	17 mi SE of Braidwood						1957-09-24		1958-02-07	1958-02-22	I.F.B. Common		R.J.B. Hoare
specimens examined	Pectinivalva (Pectinivalva) mystaconota Hoare, 2013	ANIC				pinned adult		paratypes	1 male	adult			Australia	NSW	14.5 km NE of Windsor						1965-03-31				I.F.B. Common, M.S. Upton		R.J.B. Hoare
specimens examined	Pectinivalva (Pectinivalva) mystaconota Hoare, 2013	ANIC				pinned adult		paratypes	1 male, 1 female	adult			Australia	NSW	6.5km SW of Gosford						1965-03-30	1965-03-31			I.F.B. Common, M.S. Upton		R.J.B. Hoare
specimens examined	Pectinivalva (Pectinivalva) mystaconota Hoare, 2013	ANIC				pinned adult, genitalia preparation	ANIC 10164	holotype	1 male	adult	light trap		Australia	ACT	Black Mt		35.16S, 149.06E	degrees minutes	-35.267	149.1	1963-04-26				I.F.B. Common		R.J.B. Hoare
specimens examined	Pectinivalva (Pectinivalva) mystaconota Hoare, 2013	ANIC				pinned adult		paratypes	2 male	adult	light trap		Australia	ACT	Black Mt		35.16S, 149.06E	degrees minutes	-35.267	149.1	1957-11-28				I.F.B. Common		R.J.B. Hoare
specimens examined	Pectinivalva (Pectinivalva) mystaconota Hoare, 2013	ANIC				pinned adult		paratypes	1 female	adult	light trap		Australia	ACT	Black Mt		35.16S, 149.06E	degrees minutes	-35.267	149.1	1957-12-09				I.F.B. Common		R.J.B. Hoare
specimens examined	Pectinivalva (Pectinivalva) mystaconota Hoare, 2013	ANIC				pinned adult		paratypes	1 female	adult	light trap		Australia	ACT	Black Mt		35.16S, 149.06E	degrees minutes	-35.267	149.1	1963-11-28				I.F.B. Common		R.J.B. Hoare
specimens examined	Pectinivalva (Pectinivalva) mystaconota Hoare, 2013	ANIC				pinned adult		paratypes	1 female	adult	light trap		Australia	ACT	Black Mt		35.16S, 149.06E	degrees minutes	-35.267	149.1	1964-02-14				I.F.B. Common		R.J.B. Hoare
specimens examined	Pectinivalva (Pectinivalva) mystaconota Hoare, 2013	ANIC				pinned adult, genitalia preparation	ANIC 10161	paratypes	1 female	adult	light trap		Australia	ACT	Black Mt		35.16S, 149.06E	degrees minutes	-35.267	149.1	1964-02-19				I.F.B. Common		R.J.B. Hoare
specimens examined	Pectinivalva (Pectinivalva) mystaconota Hoare, 2013	ANIC				pinned adult, genitalia preparation	ANIC 12064	paratypes	1 male	adult	blended light		Australia	ACT	Black Mt		35.16S, 149.06E	degrees minutes	-35.267	149.1	1996-11-27				R.J.B. Hoare		R.J.B. Hoare
specimens examined	Pectinivalva (Pectinivalva) mystaconota Hoare, 2013	ANIC				pinned adult		paratypes	1 male	adult	blended light		Australia	ACT	Black Mt		35.16S, 149.06E	degrees minutes	-35.267	149.1	1997-01-06				R.J.B. Hoare		R.J.B. Hoare
specimens examined, DNA barcode voucher	Pectinivalva (Pectinivalva) mystaconota Hoare, 2013	FMNH	RMNH.INS.24106		KC292479	pinned adult, genitalia preparation	EvN 4106	paratypes	1 male	adult			Australia	TAS	Mt Nelson	330m	42.55”48S 147.20’01E	degrees minutes	-42.93	147.334	2009-02-07				L. Kaila & J. Kullberg		E.J. van Nieukerken
specimens examined	Pectinivalva (Pectinivalva) mystaconota Hoare, 2013	ANIC				pinned adult		paratypes	2 male	adult	m.v. light		Australia	TAS	Mt Nelson, Hobart	220m			-42.93	147.33	1980-01-07	1981-01-14			P.B. McQuillan		R.J.B. Hoare
specimens examined	Pectinivalva (Pectinivalva) mystaconota Hoare, 2013	ANIC				pinned adult		paratypes	6 male	adult			Australia	NSW	Wellington						1957-10-28				I.F.B. Common		R.J.B. Hoare
rearing record	Pectinivalva (Pectinivalva) 5	ANIC		RH16		pinned adult			1 female	adult	hand-collecting leafmines	Eucalyptus ?saligna	Australia	NSW	Jamberoo Mt.						1995-06-29		1995-09-21		R.J.B. Hoare		R.J.B. Hoare
specimens examined	Pectinivalva (Pectinivalva) 5	ANIC		RH5		larva on slide	ANIC 12076			larva	hand-collecting leafmines	Eucalyptus ?saligna	Australia	NSW	Kangaroo Valley						1995-06-25				R.J.B. Hoare, E.S. Nielsen		R.J.B. Hoare
specimens examined	Pectinivalva (Pectinivalva) 5	ANIC		RH5		pinned adult, genitalia preparation	ANIC 11320		1 male	larva	hand-collecting leafmines	Eucalyptus ?saligna	Australia	NSW	Kangaroo Valley						1995-06-25		1995-09-14	1995-09-14	R.J.B. Hoare, E.S. Nielsen		R.J.B. Hoare
specimens examined	Pectinivalva (Pectinivalva) 5	ANIC		RH5		pinned adult, genitalia preparation	ANIC 11288		1 female	larva	hand-collecting leafmines	Eucalyptus ?saligna	Australia	NSW	Kangaroo Valley						1995-06-25		1995-09-14	1995-09-14	R.J.B. Hoare, E.S. Nielsen		R.J.B. Hoare
specimens examined	Pectinivalva (Pectinivalva) 5	ANIC		RH5		pinned adult, genitalia preparation	ANIC 12130		1 female	larva	hand-collecting leafmines	Eucalyptus ?saligna	Australia	NSW	Kangaroo Valley						1995-06-25		1995-09-14	1995-09-14	R.J.B. Hoare, E.S. Nielsen		R.J.B. Hoare
specimens examined	Pectinivalva (Pectinivalva) 34	ANIC		RH34		larva on slide	ANIC 12046			larva	hand-collecting leafmines	Eucalyptus pilularis	Australia	QLD	Leslie St., Toowoomba		27.36S, 151.59E	degrees minutes	-27.6	151.98	1995-07-17				R.J.B. Hoare, I.F.B. Common		R.J.B. Hoare
specimens examined	Pectinivalva (Pectinivalva) 34	ANIC		RH34		pupal exuviae on slide	ANIC 13586			larva	hand-collecting leafmines	Eucalyptus pilularis	Australia	QLD	Leslie St., Toowoomba		27.36S, 151.59E	degrees minutes	-27.6	151.98	1995-07-17				R.J.B. Hoare, I.F.B. Common		R.J.B. Hoare
specimens examined	Pectinivalva (Pectinivalva) 34	ANIC		RH34		pinned adult			1 female	larva	hand-collecting leafmines	Eucalyptus pilularis	Australia	QLD	Leslie St., Toowoomba		27.36S, 151.59E	degrees minutes	-27.6	151.98	1995-07-17		1995-10-03	1995-10-03	R.J.B. Hoare, I.F.B. Common		R.J.B. Hoare
specimens examined	Pectinivalva (Pectinivalva) 34	ANIC		KM12		pinned adult, genitalia preparation	ANIC 10141		1 male	larva	hand-collecting leafmines	Eucalyptus pilularis or acmenoides	Australia	NSW	Lisarow						1955-09-01	1955-09-30	1955-10-23	1955-10-23	K.M. Moore		R.J.B. Hoare
specimens examined	Pectinivalva (Pectinivalva) 34	ANIC		KM12		pinned adult, genitalia preparation	ANIC 10142		1 female	larva	hand-collecting leafmines	Eucalyptus pilularis or acmenoides	Australia	NSW	Lisarow						1955-09-01	1955-09-30	1955-10-18	1955-10-18	K.M. Moore		R.J.B. Hoare
specimens examined	Pectinivalva (Pectinivalva) 34	ANIC		KM12		pinned adult, genitalia preparation	ANIC 12058		1 female	larva	hand-collecting leafmines	Eucalyptus pilularis or acmenoides	Australia	NSW	Lisarow						1957-08-10		1957-10-04	1957-10-04	K.M. Moore		R.J.B. Hoare
DNA barcode voucher, rearing record	Pectinivalva (Pectinivalva) 34	RMNH	RMNH.INS.23540	Loc II8b	KC292476	pinned adult, genitalia preparation	EJvN 3540		1 male	adult	hand-collecting leafmines	Eucalyptus pilularis	Australia	QLD	Toowoomba, J.E. Duggan Park, Lesley st.	685 m	27.36S-151.59E	degrees minutes	-27.6	151.98	2000-06-07		2000-08-09	2000-08-14	R.J.B. Hoare & C. van den Berg		E.J. van Nieukerken
DNA barcode voucher, rearing record	Pectinivalva (Pectinivalva) 34	RMNH, ANIC		Loc II8b		pinned adult			3 male, 4 female	adult	hand-collecting leafmines	Eucalyptus pilularis	Australia	QLD	Toowoomba, J.E. Duggan Park, Lesley st.	685 m	27.36S-151.59E	degrees minutes	-27.6	151.98	2000-06-07		2000-08-09	2000-08-14	R.J.B. Hoare & C. van den Berg		E.J. van Nieukerken
rearing record	Pectinivalva (Pectinivalva) 68	ANIC		RH68		pinned adult			1 male	adult	hand-collecting leafmines	Eucalyptus tereticornis	Australia	QLD	Brisbane						1995-07-20		1995-10-06		R.J.B. Hoare		R.J.B. Hoare
rearing record	Pectinivalva (Pectinivalva) 78	ANIC		RH78		pinned adult			1 male, 2 female	adult	hand-collecting leafmines	Eucalyptus mannifera	Australia	ACT	Black Mt.						1995-07-29	1995-08-14	1996-01-25	1996-02-21	R.J.B. Hoare		R.J.B. Hoare
rearing record	Pectinivalva (Pectinivalva) 78	ANIC		RH79		pinned adult			2 males	adult	hand-collecting leafmines	Eucalyptus viminalis	Australia	ACT	Black Mt.						1995-08-14		1996-02-27		R.J.B. Hoare		R.J.B. Hoare
rearing record	Pectinivalva (Pectinivalva) 78	ANIC		RH135		pinned adult			2 male, 3 female	adult	hand-collecting leafmines	Eucalyptus ?blakelyi	Australia	ACT	Black Mt.						1995-08-14		1996-01-30	1996-02-12	R.J.B. Hoare		R.J.B. Hoare
rearing record	Pectinivalva (Pectinivalva) 89	ANIC		RH89		pinned adult			1 male	adult	hand-collecting leafmines	Eucalyptus cypellocarpa	Australia	NSW	Mt Dromedary						1995-07-30		1995-11-03		R.J.B. Hoare		R.J.B. Hoare
rearing record	Pectinivalva (Pectinivalva) 90	ANIC		RH154		pinned adult			1 male, 2 female	adult	hand-collecting leafmines	Eucalyptus cypellocarpa	Australia	VIC	Errinundra						1995-08-30		1996-02-06	1996-02-15	R.J.B. Hoare		R.J.B. Hoare
rearing record	Pectinivalva (Pectinivalva) 90	ANIC		RH90		pinned adult			7 male, 5 female	adult	hand-collecting leafmines	Eucalyptus cypellocarpa	Australia	NSW	Mt Dromedary						1995-07-30		1996-02-08	1996-03-03	R.J.B. Hoare		R.J.B. Hoare
rearing record	Pectinivalva (Pectinivalva) 100	ANIC		RH100		pinned adult			1 male	adult	hand-collecting leafmines	Eucalyptus dives	Australia	ACT	Black Mt.						1995-05-08		1995-06-04		R.J.B. Hoare		R.J.B. Hoare
rearing record	Pectinivalva (Pectinivalva) 138	ANIC		RH138		pinned adult			2 male, 2 female	adult	hand-collecting leafmines	Eucalyptus blakelyi	Australia	ACT	Black Mt.						1995-08-16		1996-03-01	1996-03-18	R.J.B. Hoare		R.J.B. Hoare
rearing record	Pectinivalva (Pectinivalva) 138	ANIC		RH138a		pinned adult			2 male	adult	hand-collecting leafmines	Eucalyptus blakelyi	Australia	ACT	Black Mt.						1996-08-27		1997-03-03	1997-03-05	R.J.B. Hoare		R.J.B. Hoare
specimens examined	Pectinivalva (Pectinivalva) 138	ANIC				pinned adult, genitalia preparation	ANIC 11322		1 male	larva	light collected		Australia	ACT	Black Mt.						1996-03-25				R.J.B. Hoare		R.J.B. Hoare
specimens examined	Pectinivalva (Pectinivalva) 138	ANIC				pinned adult, genitalia preparation	ANIC 10163		1 male	larva	light collected		Australia	ACT	Black Mt.						1996-03-19				R.J.B. Hoare		R.J.B. Hoare
specimens examined	Pectinivalva (Pectinivalva) 138	ANIC				pinned adult, genitalia preparation	ANIC 12059		1 sex unknown	larva	light collected		Australia	ACT	Black Mt.						1996-03-26				R.J.B. Hoare		R.J.B. Hoare
specimens examined	Pectinivalva (Pectinivalva) 138	ANIC				pinned adult, genitalia preparation	ANIC 11326		1 female	larva	hand-collecting leafmines	Eucalyptus blakelyi	Australia	ACT	Clunies Ross St						1995-08-16		1996-03-01	1996-03-01	R.J.B. Hoare		R.J.B. Hoare
specimens examined	Pectinivalva (Pectinivalva) 138	ANIC				pinned adult, genitalia preparation	ANIC 12060		1 sex unknown	larva	hand-collecting leafmines	Eucalyptus blakelyi	Australia	ACT	Clunies Ross St						1995-08-16		1996-03-01	1996-03-01	R.J.B. Hoare		R.J.B. Hoare
specimens examined	Pectinivalva (Pectinivalva) 138	ANIC				pinned adult, genitalia preparation	ANIC 12112		1 male	larva	hand-collecting leafmines	Eucalyptus blakelyi	Australia	ACT	Clunies Ross St						1996-08-27		1997-03-09	1997-03-09	R.J.B. Hoare		R.J.B. Hoare
specimens examined	Pectinivalva (Pectinivalva) 138	ANIC				larva on slide	ANIC 11305			larva	hand-collecting leafmines	Eucalyptus blakelyi	Australia	ACT	Clunies Ross St						1996-08-27				R.J.B. Hoare		R.J.B. Hoare
specimens examined	Pectinivalva (Pectinivalva) 138	ANIC				larva on slide	ANIC 11318			larva	hand-collecting leafmines	Eucalyptus blakelyi	Australia	ACT	Clunies Ross St						1996-08-27				R.J.B. Hoare		R.J.B. Hoare
rearing record	Pectinivalva (Pectinivalva) 139	ANIC		RH139		pinned adult			1 male	adult	hand-collecting leafmines	Eucalyptus rubida	Australia	NSW	Bungendore						1995-08-18		1995-10-01		R.J.B. Hoare		R.J.B. Hoare
specimens examined	Pectinivalva (Pectinivalva) 142	ANIC		RH142		larva on slide	ANIC 13600			larva	hand-collecting leafmines	Eucalyptus viminalis	Australia	NSW	16 km SSE of Braidwood						1995-08-18				R.J.B. Hoare		R.J.B. Hoare
rearing record	Pectinivalva (Pectinivalva) 142	ANIC		RH142		pinned adult			1 male, 4 female	adult	hand-collecting leafmines	Eucalyptus viminalis	Australia	NSW	Mongarlowe R.						1995-08-18		1996-02-01	1996-02-21	R.J.B. Hoare		R.J.B. Hoare
rearing record	Pectinivalva (Pectinivalva) 153	ANIC		RH153		pinned adult			1 male, 6 female	adult	hand-collecting leafmines	Eucalyptus ?globoidea	Australia	VIC	Errinundra						1995-08-30		1996-02-19	1996-03-13	R.J.B. Hoare		R.J.B. Hoare
specimens examined	Pectinivalva (Pectinivalva) 163	ANIC		RH163		pinned adult, genitalia preparation	ANIC 11323		1 male	larva	hand-collecting leafmines	Eucalyptus bridgesiana	Australia	ACT	Mt Majura						1995-09-02		1996-03-05	1996-03-05	R.J.B. Hoare		R.J.B. Hoare
specimens examined	Pectinivalva (Pectinivalva) 163	ANIC		RH163		pinned adult, genitalia preparation	ANIC 11324		1 female	larva	hand-collecting leafmines	Eucalyptus bridgesiana	Australia	ACT	Mt Majura						1995-09-02		1996-03-19	1996-03-19	R.J.B. Hoare		R.J.B. Hoare
specimens examined	Pectinivalva (Pectinivalva) 163	ANIC		RH163		pinned adult, genitalia preparation	ANIC 12061		1 sex unknown	larva	hand-collecting leafmines	Eucalyptus bridgesiana	Australia	ACT	Mt Majura						1995-09-02		1996-03-04	1996-03-19	R.J.B. Hoare		R.J.B. Hoare
specimens examined	Pectinivalva (Pectinivalva) 163	ANIC		RH163		pinned adult, genitalia preparation	ANIC 12062		1 sex unknown	larva	hand-collecting leafmines	Eucalyptus bridgesiana	Australia	ACT	Mt Majura						1995-09-02		1996-03-04	1996-03-19	R.J.B. Hoare		R.J.B. Hoare
specimens examined	Pectinivalva (Pectinivalva) 163	ANIC		RH163		pinned adult			8 male, 4 female	larva	hand-collecting leafmines	Eucalyptus bridgesiana	Australia	ACT	Mt Majura						1995-09-02		1996-03-04	1996-03-19	R.J.B. Hoare		R.J.B. Hoare
specimens examined	Pectinivalva (Pectinivalva) 163	ANIC		RH163		larva on slide	ANIC 12080			larva	hand-collecting leafmines	Eucalyptus bridgesiana	Australia	ACT	Mt Majura						1995-09-02				R.J.B. Hoare		R.J.B. Hoare
rearing record	Pectinivalva (Pectinivalva) 225	ANIC		RH225		pinned adult			4 male, 2 female	adult	hand-collecting leafmines	Eucalyptus bridgesiana	Australia	ACT	Mt Majura						1996-12-29		1997-01-26	1997-02-03	R.J.B. Hoare		R.J.B. Hoare
rearing record	Pectinivalva (Pectinivalva) 148a	ANIC		RH163		pinned adult			1 male	adult	hand-collecting leafmines	Eucalyptus bridgesiana	Australia	ACT	Mt Majura						1995-09-02		1996-02-26		R.J.B. Hoare		R.J.B. Hoare
rearing record	Pectinivalva (Pectinivalva) 148a	ANIC		none		pinned adult			1 male	adult	hand-collecting leafmines	Eucalyptus goniocalyx	Australia	ACT	Mt Majura						1995-09-02		1996-02-19		R.J.B. Hoare		R.J.B. Hoare
rearing record	Pectinivalva (Pectinivalva) 148a	ANIC		RH148		pinned adult			4 male, 3 female	adult	hand-collecting leafmines	Eucalyptus globulus	Australia	ACT	O'Connor						1995-08-20		1996-02-06	1996-03-12	R.J.B. Hoare		R.J.B. Hoare
rearing record	Pectinivalva (Pectinivalva) 148b	ANIC		RH148		pinned adult			1 male	adult	hand-collecting leafmines	Eucalyptus globulus	Australia	ACT	O'Connor						1995-08-20		1996-02-19		R.J.B. Hoare		R.J.B. Hoare
rearing record	Pectinivalva (Pectinivalva) A87	ANIC		B109		pinned adult			1 male	adult	hand-collecting leafmines	Eucalyptus globulus	Australia	ACT	Black Mt.						1957-08-09	1957-08-11	1957-09-18		I.F.B. Common		R.J.B. Hoare
rearing record	Pectinivalva (Pectinivalva) A87	ANIC		none		pinned adult			1 male	adult	hand-collecting leafmines	Eucalyptus globulus	Australia	ACT	Black Mt.						no data		1948-07-27				R.J.B. Hoare
rearing record	Pectinivalva (Pectinivalva) A87	ANIC		A87		pinned adult			2 female	adult	hand-collecting leafmines	Eucalyptus macarthurii	Australia	ACT	Canberra						1957-08-02		1957-11-16	1957-11-17	I.F.B. Common		R.J.B. Hoare
DNA barcode voucher	Pectinivalva (Pectinivalva) "Canberra 24082"	RMNH	RMNH.INS.24082	RMNH/EvN 2004120-2	KC292469	pinned adult, genitalia preparation	EJvN 4082		1 female	adult	hand-collecting leafmines	Eucalyptus sp.	Australia	ACT	Canberra, Black Mountain, CSIRO campus	610 m	55H FA920949	UTM MGRS	-35.2699	149.112	2004-08-23		2004-09-10		E.J. van Nieukerken	eucalypt forest	E.J. van Nieukerken
rearing record	Pectinivalva (Pectinivalva) "Canberra 24082"	RMNH		RMNH/EvN 2004120-2		pinned adult			1 female	adult	hand-collecting leafmines	Eucalyptus sp.	Australia	ACT	Canberra, Black Mountain, CSIRO campus	610 m	55H FA920949	UTM MGRS	-35.2699	149.112	2004-08-23		2004-09-10		E.J. van Nieukerken	eucalypt forest	E.J. van Nieukerken
DNA barcode voucher	Pectinivalva (Pectinivalva) "Canberra 24083"	RMNH	RMNH.INS.24083	RMNH/EvN 2004121	KC292468	pinned adult, genitalia preparation	EJvN 4083		1 male	adult	hand-collecting leafmines	Eucalyptus sp.	Australia	ACT	Canberra, Black Mountain, CSIRO campus	610 m	55H FA920949	UTM MGRS	-35.2699	149.112	2004-08-24		2005-02-16		E.J. van Nieukerken	eucalypt forest	E.J. van Nieukerken
DNA barcode voucher	Pectinivalva (Pectinivalva) “Mt Nelson dark 24104”	FMNH	RMNH.INS.24104		KC292464	pinned adult, genitalia preparation	EJvN 4104		1 male	adult	light collected		Australia	TAS	Mt. Nelson	330 m	42.55.48S-147.20.01E	degrees minutes	-42.93	147.334	2009-07-02				L. Kaila & J. Kullberg		E.J. van Nieukerken
DNA barcode voucher	Pectinivalva (Pectinivalva) “Mt Nelson dark 24105”	FMNH	RMNH.INS.24105		KC292463	pinned adult, genitalia preparation	EJvN 4105		1 female	adult	light collected		Australia	TAS	Mt. Nelson Nat. Res.	330 m	42.55.29S-147.20.38E	degrees minutes	-42.925	147.334	2009-12-02				L. Kaila & J. Kullberg		E.J. van Nieukerken
DNA barcode voucher	Pectinivalva (Pectinivalva) “NSW dark"	FMNH	RMNH.INS.24107		KC292462	pinned adult, genitalia preparation	EJvN 4107		1 male	adult	light collected		Australia	NSW	2 km W Burrewarra Point	20 m	35.49'45.16S-150.12'25.52E	degrees minutes	-39.829	150.207	2007-11-15				L. Kaila & M. Mutanen		E.J. van Nieukerken
DNA barcode voucher	Pectinivalva (Pectinivalva) “NSW dark"	FMNH	RMNH.INS.24107			pinned adult			1 female	adult	light collected		Australia	NSW	2 km W Burrewarra Point	20 m	35.49'45.16S-150.12'25.52E	degrees minutes	-39.829	150.207	2007-11-15				L. Kaila & M. Mutanen		E.J. van Nieukerken
rearing record	Pectinivalva (Pectinivalva) sp.	RMNH, ANIC		Loc I.4A		pinned adult			1 male, 1 female	adult	hand-collecting leafmines	Eucalyptus sp. juv.	Australia	QLD	10 k. East of Hampson						2000-07-05		2000-08-15	2000-09-06	R.J.B. Hoare & C. van den Berg		R.J.B. Hoare
specimens examined	Roscidotoga callicomae Hoare, 2000	ANIC		RH97		larva on slide	ANIC 12101			larva	hand-collecting leafmines	Callicoma serratifolia	Australia	NSW	1 km SE of East Lynne, Kioloa State Forest						1995-08-03				R.J.B. Hoare		R.J.B. Hoare
specimens examined	Roscidotoga callicomae Hoare, 2000	ANIC		RH97		pupal exuviae on slide	ANIC 11258			larva	hand-collecting leafmines	Callicoma serratifolia	Australia	NSW	1 km SE of East Lynne, Kioloa State Forest						1995-08-03				R.J.B. Hoare		R.J.B. Hoare
specimens examined	Roscidotoga callicomae Hoare, 2000	ANIC		RH199		larva on slide	ANIC 13583			larva	hand-collecting leafmines	Callicoma serratifolia	Australia	NSW	Carters Ck, Currowan State Forest						1996-08-24				R.J.B. Hoare		R.J.B. Hoare
specimens examined	Roscidotoga callicomae Hoare, 2000	ANIC		RH199		pupal exuviae on slide	ANIC 12146			larva	hand-collecting leafmines	Callicoma serratifolia	Australia	NSW	Carters Ck, Currowan State Forest						1996-08-24				R.J.B. Hoare		R.J.B. Hoare
host record	Pectinivalva sp.	ANIC		RH46		leafmines only					hand-collecting leafmines	Gossia bidwillii	Australia	QLD	Toowoomba						1995-07-17				R.J.B. Hoare		R.J.B. Hoare
host record	Pectinivalva sp.	ANIC		RH106		leafmines only					hand-collecting leafmines	Pilidiostigma tropicum	Australia	QLD	Paluma						1995-04-10				R.J.B. Hoare		R.J.B. Hoare
host record	Pectinivalva sp.	ANIC		RH158		leafmines only					hand-collecting leafmines	Eucalyptus ?muelleriana	Australia	VIC	Croajingalong NP						1995-08-31				R.J.B. Hoare		R.J.B. Hoare
host record	Pectinivalva sp.	ANIC		RH167		leafmines only					hand-collecting leafmines	Eucalyptus cyanophylla	Australia	SA	Calperum						1995-09-05				R.J.B. Hoare		R.J.B. Hoare
host record	Pectinivalva sp.	ANIC		RH168		leafmines only					hand-collecting leafmines	Eucalyptus socialis	Australia	SA	Calperum						1995-09-06				R.J.B. Hoare		R.J.B. Hoare
host record	Pectinivalva sp.	ANIC		RH169		leafmines only					hand-collecting leafmines	Eucalyptus oleosa	Australia	SA	Calperum						1995-09-06				R.J.B. Hoare		R.J.B. Hoare
host record	Pectinivalva sp.	ANIC		RH170		leafmines only					hand-collecting leafmines	Eucalyptus leptophylla	Australia	SA	Calperum						1995-09-06				R.J.B. Hoare		R.J.B. Hoare
host record	Pectinivalva sp.	ANIC		RH114		leafmines only					hand-collecting leafmines	Corymbia torelliana	Australia	QLD	Kirrama						1995-04-15				R.J.B. Hoare		R.J.B. Hoare
host record	Pectinivalva sp.	ANIC		RH198		leafmines only					hand-collecting leafmines	Syncarpia glomulifera	Australia	NSW	Cambewarra Lookout						1995-12-07				R.J.B. Hoare		R.J.B. Hoare
DNA barcode voucher	Stigmella anomalella (Goeze, 1783)	RMNH			BOLD: NEPSE067-11	larva, destructively extracted for DNA				Larva	hand-collecting leafmines	Rosa sp.	France	Alpes Maritimes	St. Dalmas de Tende, W., Beonia				44.065	7.55	2008-10-10				E.J. van Nieukerken & C. Doorenweerd		E.J. van Nieukerken
